# Supplementary material for: Genome-wide identification and expression analysis of the cucumber PP2C gene family
Source: BMC Genomics. 2022 Aug 6;23:563. doi: 10.1186/s12864-022-08734-y (PMC9356470; doi:10.1186/s12864-022-08734-y)
Supplement: Supplementary file 3 — Additional file 3: Mean value, SE and T-test of relative expression of PP2C genes. [file 12864_2022_8734_MOESM3_ESM.xlsx]

## Sheet: 6H
		Raw data of 6 h PP2C genes expression (make up)
CT value	6H-T1			Average	6H-T2			Average	6H-T3			Average	6H-T4			Average	CK				CT value	6H-T1			Average	6H-T2			Average	6H-T3			Average	6H-T4			Average	CK
PP2C1	27.0344	26.6344	26.2486	26.6391	25.6035	25.2719	25.4049	25.4267	26.798	26.6142	27.0472	26.8198	28.2224	28.5168	28.7364	28.4918	31.39	31.42	31.49		PP2C2	24.12	24.3976	24.6601	24.3925	25.3679	25.8094	25.8744	25.6839	22.6743	22.288	22.6111	22.5245	26.1597	26.0009	26.0978	26.0861	21.2002	21.2021	22.6216
PP2C6	22.4999	22.5519	22.6708	22.5742	22.5633	22.5975	22.5425	22.5678	23.6458	24.2783	23.7076	23.8772	25.0001	25.0757	25.3556	25.1438	26.63	26.07	26.63		PP2C3	25.3191	26.3783	26.1873	25.9616	26.9739	26.9863	26.9272	26.9625	24.6466	24.6178	24.5568	24.607	27.8481	27.566	27.6289	27.681	26.5237	25.7689	26.3519
PP2C7	23.559	23.5747	23.6619	23.5985	23.8649	23.8097	23.8942	23.8563	23.9934	24.1236	24.2018	24.1063	23.7532	23.8326	23.158	23.5813	25.63	25.86	25.81		PP2C4	25.4975	25.6544	26.0078	25.7199	26.8953	26.8244	26.8451	26.8549	24.9626	24.5285	24.7873	24.7595	24.7859	24.8326	24.7662	24.7949	23.4736	22.4017	23.7635
PP2C8	22.6676	22.6013	22.4834	22.5841	22.243	22.2969	22.2711	22.2703	23.9112	23.5514	23.5553	23.6727	25.6271	25.7505	26.036	25.8046	27.42	27.64	28.22		PP2C5	28.3322	29.3875	28.8748	28.8648	29.5902	29.2672	29.3712	29.4096	30.767	30.767	31.067	30.867	26.526	26.5026	26.6249	26.5512	26.6208	25.0294	25.22
PP2C9	22.5683	22.2319	22.5664	22.4555	22.0178	22.1992	21.723	21.98	23.6739	23.5598	23.4503	23.5613	23.5294	23.4954	23.9221	23.6489	24.08	24.29	24.83		PP2C15	26.5416	26.6116	26.2906	26.4813	27.6919	27.4346	27.6229	27.5832	25.5797	25.5068	25.4109	25.4991	27.668	27.9092	27.576	27.7177	25.9617	26.1707	25.9053
PP2C10	22.9715	22.4708	22.6345	22.6923	21.6831	21.7272	21.9203	21.7768	23.321	23.2749	23.2148	23.2703	25.1497	25.0984	25.4675	25.2385	25.82	25.54	25.51		PP2C18	28.8976	28.5992	28.0853	28.5274	31.1141	33.2888	31.3774	31.9268	26.9256	27.2052	27.0594	27.0634	26.3115	26.259	26.4659	26.3455	25.6505	24.8051	25.9531
PP2C11	27.0991	27.1807	27.0443	27.108	26.0765	26.2045	26.2502	26.1771	27.79	28.1562	28.0146	27.987	28.4995	28.6785	28.962	28.7133	32.06	32.18	31.88		PP2C19	26.2408	26.2509	26.187	26.2262	27.5493	27.5653	27.9282	27.6809	26.2526	26.2107	26.2077	26.2237	26.6765	26.6268	26.8831	26.7288	25.565	25.3759	25.6276
PP2C12	23.1347	23.0223	23.1079	23.0883	22.8796	22.7852	22.86	22.8416	24.359	24.4145	24.7153	24.4963	24.8843	24.757	24.9739	24.8718	26.29	26.18	27.06		PP2C22	26.9004	26.9503	26.6241	26.8249	28.0583	28.0481	28.1907	28.099	25.6365	26.3154	26.2346	26.0622	26.4601	26.5061	27.0306	26.6656	25.227	25.3696	25.0908
PP2C13	28.7575	28.6	28.8083	28.7219	28.8022	28.587	28.933	28.7741	29.3946	29.2789	29.4683	29.3806	29.7469	29.8851	30.0189	29.8836	32.8	33.07	33.18		PP2C28	27.3453	27.0492	26.8212	27.0719	27.6487	27.6688	27.7885	27.702	24.9028	24.7861	25.0794	24.9228	25.6958	25.6888	25.8984	25.761	24.0851	24.1783	24.0619
PP2C14	30.1267	29.8685	30.1318	30.0423	28.6313	28.7729	29.0799	28.828	32.4091	32.171	31.9439	32.1747	30.4729	30.3437	30.4151	30.4106	33.51	33.6	32.9		PP2C39	28.5156	28.4663	29.0355	28.6725	28.3293	28.3922	28.566	28.4292	27.9406	27.9561	28.0177	27.9715	28.0228	28.0464	28.1464	28.0719	26.1883	25.8782	25.1415
PP2C16	26.8294	26.7535	26.5726	26.7185	26.8117	26.7841	26.7627	26.7862	27.9122	27.422	27.4368	27.5903	29.2157	28.7937	29.0628	29.0241	31.13	31.28	30.92		PP2C40	29.0533	29.5284	29.3797	29.3205	29.2511	29.5663	29.7967	29.538	28.7805	29.114	29.1704	29.0216	29.701	29.5848	29.6137	29.6332	27.3236	26.7144	26.1827	21.8361
PP2C17	22.7285	22.7734	22.6112	22.7044	22.8631	22.7806	22.6199	22.7545	24.2829	24.292	24.2032	24.2594	25.3415	25.2656	25.4553	25.3541	28.76	28.84	28.82		PP2C52	29.1163	29.3371	29.8497	29.4344	30.4333	29.6802	29.9486	30.0207	28.4298	28.5315	28.8925	28.6179	27.9251	27.9646	27.9451	27.9449	25.1827	25.9789	26.2357
PP2C20	20.2306	20.3318	20.2297	20.264	20.6039	19.6754	19.6926	19.9906	21.7916	21.5163	21.6695	21.6591	22.7488	22.6425	22.7418	22.711	23.92	24.11	24.45		ACT	24.9588	25.1279	25.1224	25.0697	25.1557	25.3049	25.0467	25.1691	24.2851	24.1834	23.9444	24.1376	24.5568	24.6138	24.7192	24.6299	21.772	21.9627	21.7738
PP2C21	23.072	23.0556	22.8733	23.0003	22.544	22.5302	22.5668	22.547	21.2647	21.1741	21.0874	21.1754	23.7954	23.7908	23.847	23.8111	24.75	24.61	24.69
PP2C23	24.2643	24.0719	23.8083	24.0481	22.5062	22.729	22.3436	22.5263	24.3155	24.6943	24.279	24.4296	24.9888	25.1076	25.1823	25.0929	27.56	27.53	27.68		∆CT
PP2C24	22.2353	22.2591	21.9265	22.1403	21.3856	21.6014	21.453	21.48	23.6056	23.371	23.1102	23.3623	24.7012	24.917	25.0191	24.8791	27.58	27.34	27.22			6H-T1			6H-T2			6H-T3			6H-T4			CK			Average
PP2C25	22.7647	22.3073	22.2391	22.437	21.554	21.5955	21.5455	21.565	22.6969	22.4484	22.338	22.4944	25.1091	24.9127	24.9434	24.9884	25.16	25.56	25.62		PP2C2	-0.950007	-0.672438	-0.409924	0.197916	0.639423	0.704439	-1.46572	-1.85201	-1.5289	1.52971	1.37085	1.46783	-0.639803	-0.637887	0.781626	-0.165355
PP2C26	22.3597	21.9825	21.924	22.0887	21.6243	21.4371	21.4431	21.5015	22.7122	22.2916	22.4258	22.4765	23.8934	23.9231	24.3147	24.0438	24.71	24.78	24.57		PP2C3	0.249075	1.30827	1.11733	1.80389	1.81628	1.7572	0.50662	0.477756	0.416751	3.21815	2.93602	2.99892	4.68372	3.92891	4.51193	4.37485
PP2C27	24.4816	24.1877	24.1984	24.2892	23.4818	23.6129	23.5726	23.5558	25.0548	25.0065	25.0463	25.0359	26.7556	27.0183	26.8733	26.8824	28.16	28.06	27.76		PP2C4	0.427488	0.584383	0.937771	1.7253	1.65441	1.67511	0.822631	0.388477	0.64726	0.155858	0.202626	0.136155	1.63356	0.56172	1.92355	1.37294
PP2C29	27.1567	27.277	27.2421	27.2252	26.0544	25.8348	25.9476	25.9456	27.6111	27.5354	27.3287	27.4918	29.2763	29.2104	29.0862	29.191	31	30.91	31.14		PP2C5	3.26216	4.31748	3.80479	4.42022	4.09724	4.2012	6.62703	6.62703	6.92703	1.89602	1.87261	1.99494	4.78081	3.18938	3.38	3.7834
PP2C30	25.6477	25.5437	24.781	25.3241	24.1568	24.2192	24.2456	24.2072	25.1257	25.3679	25.2861	25.2599	27.3843	27.1471	26.853	27.1282	28.64	28.67	28.59		PP2C15	1.47158	1.54163	1.22059	2.52191	2.26464	2.45292	1.43974	1.36679	1.27087	3.03798	3.27922	2.94604	4.12173	4.3307	4.06531	4.17258
PP2C31	23.2465	23.0953	23.113	23.1516	22.6119	22.4175	22.5113	22.5136	23.3539	23.3768	23.4269	23.3859	24.5923	24.3819	24.4502	24.4748	26.17	26.04	26.03		PP2C18	3.82762	3.52919	3.01535	5.94412	8.11876	6.20744	2.78559	3.06518	2.91941	1.6815	1.62895	1.83593	3.81053	2.96511	4.11313	3.62959
PP2C32	27.715	27.5706	27.3062	27.5306	26.8527	27.3111	27.0378	27.0672	27.3658	27.3203	27.533	27.4064	28.7234	29.0846	28.8161	28.8747	30.09	30.33	29.95		PP2C19	1.17077	1.18091	1.11698	2.3793	2.39527	2.7582	2.11263	2.07069	2.06769	2.04645	1.99675	2.25309	3.72496	3.53595	3.78759	3.68283
PP2C33	28.3063	28.1811	27.8566	28.1147	26.7189	26.6953	26.7778	26.7307	27.2862	27.4628	27.3068	27.3519	27.4586	28.0141	27.5894	27.6874	29.02	29.09	28.91		PP2C22	1.83043	1.88033	1.55407	2.88825	2.87806	3.02067	1.49654	2.17538	2.0946	1.83009	1.87611	2.40057	3.38696	3.52961	3.25079	3.38912
PP2C34	21.06	21.7928	21.1923	21.3484	20.9138	20.8624	20.8378	20.8713	21.7551	22.036	21.9041	21.8984	21.0732	21.2853	21.0873	21.1486	22.15	22.08	22.33		PP2C28	2.27533	1.97925	1.75124	2.47869	2.49875	2.61848	0.762758	0.64614	0.939363	1.06576	1.05877	1.26842	2.24512	2.33826	2.22187	2.26842
PP2C35	25.1942	24.8636	24.6583	24.9054	24.2833	24.0703	23.8501	24.0679	24.9474	24.7083	25.1867	24.9475	25.054	25.1615	25.4828	25.2328	26.16	26.08	25.92		PP2C39	3.44565	3.39633	3.96547	3.15931	3.2222	3.39605	3.80063	3.81611	3.87767	3.39285	3.41642	3.5164	4.34827	4.03823	3.30145	3.89598
PP2C36	22.3112	22.3928	22.4889	22.3977	21.2661	21.4267	21.3767	21.3565	22.2321	22.1203	22.6709	22.3411	21.6685	21.7947	21.7688	21.744	23.82	23.57	23.68		PP2C40	3.98331	4.45842	4.30967	4.08113	4.39631	4.62671	4.64046	4.97396	5.03038	5.07103	4.95481	4.98371	5.4836	4.87435	4.3427	4.90021
PP2C37	25.9926	26.3412	25.9654	26.0997	24.5502	24.9611	24.7061	24.7391	26.1395	25.9551	26.4294	26.1747	26.4947	26.4226	26.7091	26.5421	26.01	26.1	26.15		PP2C52	4.04634	4.26706	4.77966	5.26334	4.51017	4.77862	4.28978	4.39155	4.75252	3.29508	3.33464	3.31508	3.3427	4.1389	4.39567	3.95909
PP2C38	25.8478	25.9338	25.9589	25.9135	24.9281	24.8245	24.4355	24.7294	26.258	26.471	26.3134	26.3475	25.9407	26.285	26.2535	26.1597	27.49	27.44	27.45
PP2C41	26.7919	26.8373	26.8636	26.8309	25.8642	25.9068	25.9758	25.9156	27.871	27.5459	27.8758	27.7642	27.668	27.5257	27.8238	27.6725	29.34	29.29	29.27		-∆∆CT
PP2C42	24.7121	24.4082	24.358	24.4928	23.2612	23.1461	23.1807	23.196	24.1779	24.8769	24.7188	24.5912	23.1778	23.14	23.1382	23.152	25.33	24.62	24.45			6H-T1			6H-T2			6H-T3			6H-T4				CK
PP2C43	23.8036	24.1832	23.8545	23.9471	23.1516	23.0086	23.1097	23.0899	24.2779	24.5431	24.457	24.426	24.1254	24.4974	24.8413	24.488	26.24	26.21	26.48		PP2C2	0.784652	0.507083	0.244569	-0.363271	-0.804778	-0.869794	1.30037	1.68665	1.36355	-1.69506	-1.53621	-1.63318		0.474448	0.472532	-0.946981
PP2C44	25.7666	27.2492	26.2176	26.4111	24.4734	24.3623	24.4053	24.4136	25.2342	25.5889	25.3286	25.3839	26.097	27.0788	25.7719	26.3159	27.32	27.88	27.94		PP2C3	4.12578	3.06659	3.25752	2.57096	2.55857	2.61765	3.86823	3.8971	3.9581	1.15671	1.43883	1.37594		-0.308863	0.445943	-0.13708
PP2C45	22.953	21.1649	21.6726	21.9302	20.9254	20.9745	20.9908	20.9636	22.243	21.9685	21.8574	22.023	22.5331	22.8583	22.766	22.7191	26.28	26.58	26.69		PP2C4	0.945455	0.78856	0.435172	-0.352359	-0.281467	-0.302165	0.550311	0.984466	0.725683	1.21708	1.17032	1.23679		-0.260618	0.811223	-0.550605
PP2C46	24.6803	24.7301	24.9315	24.7806	24.0584	23.9427	25.0591	24.3534	23.1391	23.1195	23.4042	23.2209	23.4353	24.046	24.1009	23.8607	26.06	25.79	25.39		PP2C5	0.521231	-0.534082	-0.0213981	-0.636824	-0.31384	-0.417803	-2.84363	-2.84363	-3.14363	1.88738	1.91079	1.78846		-0.997412	0.594013	0.403399
PP2C47	24.2526	24.2102	24.1725	24.2118	23.9084	23.7207	23.7213	23.7835	25.2884	25.42	26.1165	25.6083	24.874	25.231	25.0903	25.0651	25.43	25.54	25.39		PP2C15	2.701	2.63095	2.95199	1.65067	1.90794	1.71966	2.73284	2.80579	2.90171	1.1346	0.893362	1.22654		0.0508493	-0.158116	0.107267
PP2C48	21.7889	21.6372	21.5376	21.6546	20.8316	20.5852	20.6257	20.6808	22.4721	22.0729	22.1478	22.2309	22.4839	22.6266	22.2891	22.4665	23.29	22.97	23.58		PP2C18	-0.198026	0.100405	0.614245	-2.31453	-4.48917	-2.57785	0.844006	0.564414	0.710187	1.9481	2.00064	1.79367		-0.180938	0.66448	-0.483542
PP2C49	22.0204	22.5108	22.7343	22.4218	23.1068	23.2995	23.2291	23.2118	22.3597	22.4296	22.5264	22.4386	22.8809	23.1513	22.7933	22.9418	24.5	24.52	24.7		PP2C19	2.51206	2.50193	2.56585	1.30353	1.28756	0.924632	1.57021	1.61214	1.61515	1.63638	1.68608	1.42974		-0.0421248	0.146886	-0.104761
PP2C50	32.5969	32.9609	32.4057	32.6545	32.0669	31.855	31.1142	31.6787	33.5196	32.7485	34.6671	33.6451	33.5863	33.93	33.2863	33.6008	34.41	33.8429	34.57		PP2C22	1.55869	1.5088	1.83505	0.50087	0.511065	0.368454	1.89258	1.21374	1.29452	1.55903	1.51301	0.988553		0.00215909	-0.140491	0.138332
PP2C51	22.6528	22.3979	22.6408	22.5638	21.4478	21.5249	22.1481	21.7069	22.6734	22.6156	22.6637	22.6509	21.5255	21.2366	21.5281	21.4301	23.4	23.06	23.6		PP2C28	-0.00690859	0.289169	0.517181	-0.210278	-0.230336	-0.35006	1.50566	1.62228	1.32905	1.20266	1.20965	0.999995		0.0232995	-0.0698439	0.0465444
PP2C53	21.715	21.3564	21.3752	21.4822	21.1591	21.5473	21.2768	21.3277	21.1871	21.2522	21.429	21.2894	21.0921	21.1127	21.3396	21.1815	22.86	23.26	23.22		PP2C39	0.450338	0.499657	-0.0694817	0.736673	0.673784	0.499937	0.0953544	0.0798743	0.0183108	0.503136	0.479559	0.379588		-0.452285	-0.142245	0.59453
PP2C54	29.8141	30.2881	30.5131	30.2051	31.1924	29.8604	30.9798	30.6775	31.7895	31.7583	32.1623	31.9034	30.8329	30.8078	30.5812	30.7406	33.72	33.16	32.9		PP2C40	0.916903	0.441794	0.59055	0.819086	0.503908	0.273504	0.259753	-0.0737435	-0.130163	-0.17082	-0.0545912	-0.0834974		-0.583381	0.025861	0.557519
PP2C55	23.3106	22.888	23.2373	23.1453	22.3081	22.1976	22.3987	22.3015	23.0525	22.9534	23.0681	23.0247	23.1065	22.8848	23.177	23.0561	26.9	26.47	25.83		PP2C52	-0.0872506	-0.307973	-0.820569	-1.30425	-0.551084	-0.819535	-0.330689	-0.432459	-0.793427	0.664007	0.624447	0.64401		0.616393	-0.179813	-0.43658
PP2C56	22.7267	22.9944	22.7795	22.8335	21.7672	21.815	22.156	21.9127	22.8507	22.7026	22.7463	22.7665	22.775	22.9364	23.006	22.9058	25.32	25.97	25.61
act	22.0883	22.0012	22.285	22.1248	21.641	21.2668	21.3556	21.4211	22.9737	22.4327	22.7904	22.7323	22.8635	22.7507	22.6899	22.768	25.41	25.09	25.45	25.3167
∆CT	6H-T1			6H-T2			6H-T3			6H-T4			CK			Average					2-∆∆CT
PP2C1	4.91441	4.51438	4.12859	4.18346	3.85186	3.98486	4.06799	3.88423	4.31725	5.45235	5.74681	5.96639	6.07	6.1	6.17	6.11333						6H-T1			6H-T2			6H-T3			6H-T4				CK
PP2C6	0.379884	0.431882	0.550769	1.14329	1.17751	1.12248	0.915838	1.54827	0.977617	2.23008	2.3057	2.58562	1.31	0.75	1.31	1.12333					PP2C2	1.72268	1.42117	1.18474	0.7774	0.57245	0.547225	2.46292	3.21909	2.57317	0.308841	0.34479	0.322376		1.38939	1.38754	0.518717
PP2C7	1.439	1.45467	1.54187	2.44493	2.38973	2.47416	1.26342	1.39358	1.47178	0.983155	1.06264	0.388005	0.31	0.54	0.49	0.446667					PP2C3	17.4576	8.37789	9.5634	5.94206	5.89124	6.13751	14.6034	14.8985	15.542	2.22948	2.71101	2.59536		0.807278	1.3622	0.909358
PP2C8	0.54757	0.481274	0.363391	0.82296	0.876873	0.851137	1.18124	0.821369	0.825342	2.85711	2.98051	3.26603	2.1	2.32	2.9	2.44					PP2C4	1.9258	1.72735	1.35207	0.783302	0.822754	0.811034	1.4644	1.97858	1.65368	2.32476	2.25061	2.35673		0.83473	1.7547	0.682734
PP2C9	0.448325	0.111945	0.446353	0.597811	0.779197	0.302963	0.943944	0.829776	0.720266	0.759362	0.725354	1.15208	-1.24	-1.03	-0.49	-0.92					PP2C5	1.43518	0.690598	0.985277	0.643127	0.804498	0.748564	0.139309	0.139309	0.113154	3.69962	3.76015	3.45445		0.500898	1.50944	1.32262
PP2C10	0.851458	0.350848	0.514544	0.263058	0.307184	0.500269	0.591026	0.544939	0.484811	2.37966	2.32843	2.69751	0.5	0.22	0.19	0.303333					PP2C15	6.50252	6.19432	7.73814	3.13979	3.75272	3.29359	6.64765	6.99241	7.47311	2.19558	1.8575	2.34005		1.03587	0.896195	1.07719
PP2C11	4.97906	5.06071	4.9243	4.65654	4.78447	4.8302	5.06001	5.42625	5.2846	5.72946	5.90849	6.19204	6.74	6.86	6.56	6.72					PP2C18	0.871743	1.07207	1.53076	0.201029	0.0445271	0.167491	1.79503	1.47879	1.63602	3.85865	4.00178	3.46695		0.882129	1.585	0.71522
PP2C12	1.01471	0.902251	0.987924	1.45961	1.36518	1.44003	1.62898	1.68451	1.98529	2.11433	1.98704	2.20393	0.97	0.86	1.74	1.19					PP2C19	5.70434	5.66442	5.92104	2.46832	2.44115	1.8982	2.96947	3.05705	3.06343	3.10885	3.21781	2.69399		0.971223	1.10718	0.929959
PP2C13	6.63747	6.48001	6.68835	7.38219	7.16702	7.51301	6.66459	6.54894	6.7383	6.97689	7.11514	7.24891	7.48	7.75	7.86	7.69667					PP2C22	2.94586	2.84572	3.56784	1.41507	1.4251	1.29097	3.71299	2.31939	2.45296	2.94655	2.85405	1.98419		1.0015	0.90721	1.10063
PP2C14	8.00665	7.74848	8.01185	7.21125	7.3529	7.65992	9.67905	9.441	9.21395	7.70288	7.57373	7.64507	8.19	8.28	7.58	8.01667					PP2C28	0.995223	1.22194	1.43116	0.864371	0.852436	0.784551	2.83954	3.0786	2.51238	2.30163	2.31281	1.99999		1.01628	0.952741	1.03279
PP2C16	4.70937	4.63348	4.45261	5.39169	5.3641	5.34268	5.18223	4.69202	4.70676	6.44567	6.0237	6.29281	5.81	5.96	5.6	5.79					PP2C39	1.36636	1.41388	0.95298	1.66633	1.59525	1.41415	1.06833	1.05693	1.01277	1.41729	1.39432	1.30097		0.730884	0.906108	1.50998
PP2C17	0.608516	0.653388	0.491168	1.44312	1.36058	1.19988	1.55292	1.56201	1.47323	2.57152	2.49557	2.68526	3.44	3.52	3.5	3.48667					PP2C40	1.88806	1.35829	1.50582	1.76429	1.41805	1.20874	1.19727	0.950169	0.913728	0.888338	0.962867	0.943767		0.667398	1.01809	1.47174
PP2C20	-1.88942	-1.7882	-1.89027	-0.816114	-1.74462	-1.72737	-0.93842	-1.21374	-1.06045	-0.0211539	-0.127548	-0.0282092	-1.4	-1.21	-0.87	-1.16					PP2C52	0.941315	0.807776	0.566219	0.40493	0.682507	0.566624	0.795157	0.740998	0.576972	1.58448	1.54162	1.56267		1.53304	0.882818	0.738884
PP2C21	0.951968	0.935647	0.753294	1.12398	1.1102	1.14681	-1.46534	-1.55593	-1.64264	1.02535	1.02083	1.07698	-0.57	-0.71	-0.63	-0.636667
PP2C23	2.14427	1.95186	1.68826	1.08619	1.30901	0.923624	1.58553	1.96431	1.549	2.21881	2.33765	2.41232	2.24	2.21	2.36	2.27
PP2C24	0.115256	0.139132	-0.193467	-0.0344047	0.181355	0.0329819	0.875612	0.640977	0.380222	1.93123	2.14697	2.24912	2.26	2.02	1.9	2.06
PP2C25	0.64473	0.187268	0.119111	0.134037	0.175493	0.125481	-0.0331464	-0.281592	-0.391985	2.33912	2.14267	2.17339	-0.16	0.24	0.3	0.126667
PP2C26	0.239711	-0.137485	-0.195987	0.204327	0.0170823	0.0231229	-0.0178227	-0.438359	-0.304249	1.12338	1.15315	1.54474	-0.61	-0.54	-0.75	-0.633333
PP2C27	2.36164	2.0677	2.07838	2.06178	2.19286	2.15265	2.32483	2.27653	2.31632	3.98556	4.24833	4.10329	2.84	2.74	2.44	2.67333
PP2C29	5.03668	5.15696	5.12207	4.63441	4.4148	4.52763	4.88112	4.80544	4.59874	6.50625	6.44043	6.3162	5.68	5.59	5.82	5.69667
PP2C30	3.52774	3.42375	2.66095	2.73676	2.79921	2.82558	2.39569	2.63787	2.55612	4.61435	4.37714	4.08302	3.32	3.35	3.27	3.31333
PP2C31	1.12655	0.975329	0.99301	1.19188	0.997521	1.09125	0.623905	0.646839	0.696931	1.82231	1.61186	1.68022	0.85	0.72	0.71	0.76
PP2C32	5.59495	5.45063	5.18625	5.43268	5.89112	5.61785	4.63584	4.59026	4.80296	5.95336	6.31461	6.04607	4.77	5.01	4.63	4.80333
PP2C33	6.18631	6.06111	5.73658	5.29891	5.27533	5.35782	4.55616	4.7328	4.57676	4.68859	5.24413	4.8194	3.7	3.77	3.59	3.68667
PP2C34	-1.05998	-0.327214	-0.927749	-0.506229	-0.557608	-0.58217	-0.974875	-0.693966	-0.82593	-1.69679	-1.48471	-1.68272	-3.17	-3.24	-2.99	-3.13333
PP2C35	3.07425	2.74364	2.53829	2.86332	2.65033	2.4301	2.21735	1.97831	2.45673	2.28404	2.39147	2.71279	0.84	0.76	0.6	0.733333
PP2C36	0.191245	0.272849	0.368905	-0.153936	0.00674637	-0.0433196	-0.497942	-0.609656	-0.0590653	-1.10152	-0.975275	-1.00116	-1.5	-1.75	-1.64	-1.63
PP2C37	3.87257	4.22124	3.8454	3.13021	3.54109	3.28607	3.40953	3.22512	3.69941	3.72474	3.6526	3.9391	0.69	0.78	0.83	0.766667
PP2C38	3.72783	3.81376	3.83891	3.50805	3.4045	3.01553	3.52799	3.74105	3.58343	3.17066	3.515	3.48354	2.17	2.12	2.13	2.14
PP2C41	4.67193	4.71731	4.74357	4.44423	4.48681	4.55578	5.14101	4.81593	5.1458	4.89799	4.75568	5.05381	4.02	3.97	3.95	3.98
PP2C42	2.59206	2.28825	2.23799	1.84118	1.72607	1.76066	1.44786	2.14695	1.98875	0.407752	0.370003	0.368229	0.01	-0.7	-0.87	-0.52
PP2C43	1.68364	2.06319	1.73454	1.73157	1.58856	1.68967	1.54791	1.81308	1.72704	1.35538	1.72739	2.07134	0.92	0.89	1.16	0.99
PP2C44	3.64655	5.12916	4.09763	3.0534	2.94228	2.98526	2.50424	2.85892	2.59855	3.32705	4.30883	3.00192	2	2.56	2.62	2.39333
PP2C45	0.833022	-0.955081	-0.447427	-0.494612	-0.445515	-0.429186	-0.486961	-0.761487	-0.872641	-0.236948	0.0882954	-0.00402786	0.96	1.26	1.37	1.19667
PP2C46	2.56029	2.61014	2.81146	2.63838	2.52271	3.63906	0.409095	0.389545	0.674181	0.665272	1.27602	1.33086	0.74	0.47	0.07	0.426667
PP2C47	2.13264	2.09019	2.05248	2.4884	2.30071	2.3013	2.55844	2.68997	3.38649	2.10402	2.46101	2.32035	0.11	0.22	0.07	0.133333
PP2C48	-0.331109	-0.482835	-0.582374	-0.588421	-0.834762	-0.794304	-0.257945	-0.65708	-0.582182	-0.286092	-0.143388	-0.480897	-2.03	-2.35	-1.74	-2.04
PP2C49	-0.0995509	0.390838	0.614253	1.68684	1.87948	1.80913	-0.370263	-0.300436	-0.203621	0.110911	0.381337	0.0232987	-0.82	-0.8	-0.62	-0.746667
PP2C50	10.4769	10.8409	10.2857	10.6469	10.435	9.69417	10.7896	10.0185	11.9371	10.8163	11.16	10.5163	9.09	8.5229	9.25	8.9543
PP2C51	0.532811	0.277873	0.52081	0.0278016	0.104887	0.728064	-0.0565705	-0.114386	-0.0663247	-1.24451	-1.53336	-1.2419	-1.92	-2.26	-1.72	-1.96667
PP2C53	-0.404975	-0.763597	-0.744788	-0.26094	0.127277	-0.143179	-1.54291	-1.4778	-1.30099	-1.67788	-1.6573	-1.43039	-2.46	-2.06	-2.1	-2.20667
PP2C54	7.69405	8.16809	8.39307	9.77243	8.44039	9.55983	9.05954	9.02832	9.43233	8.06289	8.03785	7.81117	8.4	7.84	7.58	7.94
PP2C55	1.19056	0.768016	1.11726	0.888056	0.777628	0.978689	0.322498	0.22344	0.338148	0.336531	0.114758	0.406973	1.58	1.15	0.51	1.08
PP2C56	0.606715	0.874429	0.659476	0.347199	0.395002	0.735954	0.120723	-0.0274377	0.0163093	0.00499771	0.166403	0.236004	0	0.65	0.29	0.313333
-∆∆CT
	6H-T1			6H-T2			6H-T3			6H-T4				CK
PP2C1	1.19892	1.59895	1.98474	1.92987	2.26147	2.12848	2.04534	2.22911	1.79609	0.66098	0.366528	0.146942		0.0433333	0.0133333	-0.0566667
PP2C6	0.74345	0.691452	0.572565	-0.0199582	-0.054178	0.000856679	0.207496	-0.424941	0.145717	-1.10675	-1.18237	-1.46229		-0.186667	0.373333	-0.186667
PP2C7	-0.992337	-1.008	-1.0952	-1.99827	-1.94307	-2.02749	-0.816757	-0.946914	-1.02511	-0.536488	-0.615973	0.0586615		0.136667	-0.0933333	-0.0433333
PP2C8	1.89243	1.95873	2.07661	1.61704	1.56313	1.58886	1.25876	1.61863	1.61466	-0.417108	-0.540513	-0.826035		0.34	0.12	-0.46
PP2C9	-1.36833	-1.03195	-1.36635	-1.51781	-1.6992	-1.22296	-1.86394	-1.74978	-1.64027	-1.67936	-1.64535	-2.07208		0.32	0.11	-0.43
PP2C10	-0.548125	-0.0475148	-0.211211	0.0402755	-0.00385096	-0.196936	-0.287693	-0.241605	-0.181478	-2.07632	-2.0251	-2.39418		-0.196667	0.0833333	0.113333
PP2C11	1.74094	1.65929	1.7957	2.06346	1.93553	1.8898	1.65999	1.29375	1.4354	0.990544	0.811514	0.527964		-0.02	-0.14	0.16
PP2C12	0.175294	0.287749	0.202076	-0.269612	-0.175179	-0.250027	-0.438982	-0.494505	-0.79529	-0.924325	-0.797045	-1.01393		0.22	0.33	-0.55
PP2C13	1.05919	1.21666	1.00832	0.31448	0.529644	0.183653	1.03208	1.14772	0.958367	0.719772	0.581527	0.44776		0.216667	-0.0533333	-0.163333
PP2C14	0.010013	0.26819	0.00481929	0.805414	0.663767	0.356746	-1.66239	-1.42433	-1.19728	0.313785	0.442933	0.371597		-0.173333	-0.263333	0.436667
PP2C16	1.08063	1.15652	1.33739	0.398309	0.425899	0.447322	0.607772	1.09798	1.08324	-0.65567	-0.233705	-0.502807		-0.02	-0.17	0.19
PP2C17	2.87815	2.83328	2.9955	2.04354	2.12609	2.28678	1.93375	1.92466	2.01344	0.915144	0.991099	0.801407		0.0466667	-0.0333333	-0.0133333
PP2C20	0.729419	0.628198	0.730267	-0.343886	0.584623	0.567369	-0.22158	0.0537418	-0.099548	-1.13885	-1.03245	-1.13179		0.24	0.05	-0.29
PP2C21	-1.58863	-1.57231	-1.38996	-1.76065	-1.74686	-1.78347	0.828669	0.919264	1.00597	-1.66202	-1.6575	-1.71365		-0.0666667	0.0733333	-0.00666667
PP2C23	0.125729	0.318139	0.581736	1.18381	0.960994	1.34638	0.684471	0.305695	0.720997	0.0511904	-0.067645	-0.142323		0.03	0.06	-0.09
PP2C24	1.94474	1.92087	2.25347	2.0944	1.87865	2.02702	1.18439	1.41902	1.67978	0.128775	-0.0869693	-0.189123		-0.2	0.04	0.16
PP2C25	-0.518064	-0.0606015	0.00755572	-0.00737043	-0.0488266	0.00118594	0.159813	0.408259	0.518652	-2.21245	-2.016	-2.04672		0.286667	-0.113333	-0.173333
PP2C26	-0.873045	-0.495849	-0.437346	-0.83766	-0.650416	-0.656456	-0.615511	-0.194975	-0.329084	-1.75671	-1.78648	-2.17807		-0.0233333	-0.0933333	0.116667
PP2C27	0.31169	0.605629	0.59495	0.611558	0.480476	0.520684	0.348499	0.396799	0.35701	-1.31223	-1.57499	-1.42996		-0.166667	-0.0666667	0.233333
PP2C29	0.659982	0.53971	0.574601	1.06225	1.28186	1.16903	0.815545	0.891226	1.09793	-0.809584	-0.743765	-0.61953		0.0166667	0.106667	-0.123333
PP2C30	-0.214404	-0.110416	0.652383	0.576576	0.514126	0.487751	0.917639	0.675465	0.757214	-1.30101	-1.06381	-0.769686		-0.00666667	-0.0366667	0.0433333
PP2C31	-0.36655	-0.215329	-0.23301	-0.431879	-0.237521	-0.331251	0.136095	0.113161	0.0630686	-1.06231	-0.851863	-0.920218		-0.09	0.04	0.05
PP2C32	-0.791619	-0.647302	-0.382916	-0.629349	-1.08779	-0.814512	0.167498	0.21307	0.000372442	-1.15003	-1.51127	-1.24274		0.0333333	-0.206667	0.173333
PP2C33	-2.49965	-2.37445	-2.04992	-1.61224	-1.58866	-1.67115	-0.869493	-1.04613	-0.890096	-1.00192	-1.55747	-1.13273		-0.0133333	-0.0833333	0.0966667
PP2C34	-2.07335	-2.80612	-2.20558	-2.6271	-2.57573	-2.55116	-2.15846	-2.43937	-2.3074	-1.43655	-1.64863	-1.45062		0.0366667	0.106667	-0.143333
PP2C35	-2.34091	-2.01031	-1.80496	-2.12999	-1.91699	-1.69676	-1.48402	-1.24498	-1.7234	-1.5507	-1.65814	-1.97945		-0.106667	-0.0266667	0.133333
PP2C36	-1.82124	-1.90285	-1.9989	-1.47606	-1.63675	-1.58668	-1.13206	-1.02034	-1.57093	-0.528484	-0.654725	-0.628841		-0.13	0.12	0.01
PP2C37	-3.1059	-3.45457	-3.07873	-2.36355	-2.77443	-2.51941	-2.64286	-2.45846	-2.93274	-2.95807	-2.88593	-3.17243		0.0766667	-0.0133333	-0.0633333
PP2C38	-1.58783	-1.67376	-1.69891	-1.36805	-1.2645	-0.875528	-1.38799	-1.60105	-1.44343	-1.03066	-1.375	-1.34354		-0.03	0.02	0.01
PP2C41	-0.691931	-0.737311	-0.763565	-0.464225	-0.506811	-0.575782	-1.16101	-0.835935	-1.1658	-0.917986	-0.775679	-1.07381		-0.04	0.01	0.03
PP2C42	-3.11206	-2.80825	-2.75799	-2.36118	-2.24607	-2.28066	-1.96786	-2.66695	-2.50875	-0.927752	-0.890003	-0.888229		-0.53	0.18	0.35
PP2C43	-0.693637	-1.07319	-0.744538	-0.741573	-0.59856	-0.699673	-0.557908	-0.823079	-0.737043	-0.365381	-0.737391	-1.08134		0.07	0.1	-0.17
PP2C44	-1.25322	-2.73583	-1.7043	-0.660063	-0.548945	-0.591929	-0.110906	-0.465583	-0.205219	-0.933713	-1.91549	-0.608586		0.393333	-0.166667	-0.226667
PP2C45	0.363645	2.15175	1.64409	1.69128	1.64218	1.62585	1.68363	1.95815	2.06931	1.43361	1.10837	1.20069		0.236667	-0.0633333	-0.173333
PP2C46	-2.13363	-2.18347	-2.38479	-2.21171	-2.09605	-3.21239	0.0175714	0.0371217	-0.247514	-0.238606	-0.849352	-0.904193		-0.313333	-0.0433333	0.356667
PP2C47	-1.9993	-1.95686	-1.91915	-2.35507	-2.16737	-2.16797	-2.42511	-2.55664	-3.25315	-1.97069	-2.32768	-2.18702		0.0233333	-0.0866667	0.0633333
PP2C48	-1.70889	-1.55717	-1.45763	-1.45158	-1.20524	-1.2457	-1.78206	-1.38292	-1.45782	-1.75391	-1.89661	-1.5591		-0.01	0.31	-0.3
PP2C49	-0.647116	-1.1375	-1.36092	-2.43351	-2.62615	-2.55579	-0.376404	-0.44623	-0.543045	-0.857578	-1.128	-0.769965		0.0733333	0.0533333	-0.126667
PP2C50	-1.52258	-1.88664	-1.33141	-1.69261	-1.48067	-0.739874	-1.8353	-1.06424	-2.9828	-1.86197	-2.2057	-1.56195		-0.1357	0.4314	-0.2957
PP2C51	-2.49948	-2.24454	-2.48748	-1.99447	-2.07155	-2.69473	-1.9101	-1.85228	-1.90034	-0.72216	-0.433306	-0.724764		-0.0466667	0.293333	-0.246667
PP2C53	-1.80169	-1.44307	-1.46188	-1.94573	-2.33394	-2.06349	-0.663755	-0.728866	-0.905675	-0.528788	-0.549364	-0.776274		0.253333	-0.146667	-0.106667
PP2C54	0.245948	-0.228094	-0.453073	-1.83243	-0.500386	-1.61983	-1.11954	-1.08832	-1.49233	-0.122891	-0.0978499	0.128825		-0.46	0.1	0.36
PP2C55	-0.110556	0.311984	-0.0372608	0.191944	0.302372	0.101311	0.757502	0.85656	0.741852	0.743469	0.965242	0.673027		-0.5	-0.07	0.57
PP2C56	-0.293382	-0.561095	-0.346143	-0.0338652	-0.0816691	-0.422621	0.19261	0.340771	0.297024	0.308336	0.14693	0.077329		0.313333	-0.336667	0.0233333
2-∆∆CT
	6H-T1			6H-T2			6H-T3			6H-T4				CK
PP2C1	2.29569	3.02924	3.95793	3.81021	4.79481	4.37255	4.12771	4.68844	3.47277	1.58116	1.28925	1.10722		1.03049	1.00928	0.961483
PP2C6	1.67417	1.61491	1.48716	0.986261	0.963143	1.00059	1.15468	0.744869	1.10628	0.464339	0.440627	0.362918		0.878633	1.29534	0.878633
PP2C7	0.502663	0.497235	0.46807	0.2503	0.260063	0.245281	0.567717	0.518741	0.491372	0.689447	0.65249	1.0415		1.09936	0.937354	0.97041
PP2C8	3.7126	3.88718	4.21815	3.06745	2.95494	3.00812	2.3929	3.07084	3.06239	0.748925	0.687526	0.564077		1.26576	1.08673	0.726986
PP2C9	0.387341	0.48905	0.387871	0.349215	0.307958	0.428402	0.274724	0.297348	0.320797	0.312221	0.319668	0.237817		1.24833	1.07923	0.742262
PP2C10	0.683908	0.967602	0.863812	1.02831	0.997334	0.872402	0.819211	0.845804	0.881799	0.237118	0.245688	0.19023		0.872564	1.05946	1.08172
PP2C11	3.34254	3.15861	3.47183	4.17986	3.82519	3.70583	3.16015	2.45165	2.70458	1.98693	1.75505	1.44189		0.986233	0.907519	1.11729
PP2C12	1.12919	1.22073	1.15035	0.829543	0.885658	0.84088	0.737655	0.709805	0.576227	0.526927	0.575527	0.495194		1.16473	1.25701	0.68302
PP2C13	2.08376	2.32408	2.01156	1.24356	1.44357	1.13576	2.04497	2.21564	1.94311	1.64692	1.49643	1.36392		1.16205	0.963707	0.89296
PP2C14	1.00696	1.2043	1.00335	1.74765	1.58421	1.28053	0.315916	0.372592	0.436097	1.24296	1.35937	1.29378		0.886791	0.833161	1.35347
PP2C16	2.11496	2.22919	2.52693	1.31796	1.34341	1.36351	1.5239	2.14054	2.11878	0.634781	0.850448	0.705732		0.986233	0.888843	1.14076
PP2C17	7.35207	7.12692	7.97508	4.12257	4.36533	4.87967	3.82046	3.79647	4.03743	1.88576	1.9877	1.7428		1.03288	0.97716	0.990801
PP2C20	1.65797	1.54563	1.65895	0.787916	1.49965	1.48182	0.857626	1.03795	0.933325	0.454123	0.488878	0.456349		1.18099	1.03526	0.817902
PP2C21	0.332486	0.336269	0.381575	0.295116	0.297949	0.290483	1.77605	1.89115	2.00829	0.315996	0.316988	0.304888		0.954842	1.05214	0.99539
PP2C23	1.09106	1.24672	1.49665	2.27176	1.94665	2.54273	1.60711	1.23601	1.64832	1.03612	0.954194	0.906059		1.02101	1.04247	0.939523
PP2C24	3.84969	3.78651	4.76827	4.2705	3.6773	4.07562	2.27267	2.67404	3.20379	1.09336	0.941498	0.877139		0.870551	1.02811	1.11729
PP2C25	0.698308	0.958864	1.00525	0.994904	0.966722	1.00082	1.11714	1.32708	1.43262	0.215767	0.247242	0.242034		1.21982	0.92445	0.886791
PP2C26	0.545993	0.709144	0.738492	0.55955	0.637097	0.634435	0.652699	0.873588	0.796042	0.295922	0.289878	0.220971		0.983957	0.937354	1.08423
PP2C27	1.24116	1.52164	1.51042	1.52791	1.3952	1.43464	1.27324	1.31658	1.28077	0.402699	0.335644	0.371142		0.890899	0.954842	1.17555
PP2C29	1.58006	1.45368	1.48927	2.08819	2.43153	2.24861	1.75996	1.85475	2.14047	0.570546	0.597179	0.650883		1.01162	1.07674	0.918064
PP2C30	0.861902	0.926321	1.57176	1.49131	1.42813	1.40226	1.88902	1.59711	1.69022	0.405841	0.478367	0.586545		0.99539	0.974905	1.03049
PP2C31	0.775635	0.86135	0.850858	0.741295	0.848202	0.794847	1.09893	1.0816	1.04469	0.478865	0.554069	0.528429		0.939523	1.02811	1.03526
PP2C32	0.577695	0.638473	0.766886	0.646468	0.470482	0.568601	1.12311	1.15915	1.00026	0.450616	0.350801	0.42257		1.02337	0.866537	1.12766
PP2C33	0.17682	0.19285	0.241498	0.32709	0.332479	0.314003	0.547339	0.484264	0.539578	0.499335	0.339747	0.456051		0.990801	0.943874	1.0693
PP2C34	0.237607	0.14298	0.216797	0.161869	0.167737	0.170617	0.223995	0.184365	0.202024	0.369451	0.318944	0.365865		1.02574	1.07674	0.905425
PP2C35	0.197385	0.24822	0.286189	0.228459	0.264806	0.308478	0.357491	0.421914	0.302835	0.341344	0.316847	0.253586		0.928731	0.981686	1.09682
PP2C36	0.282977	0.267415	0.25019	0.359468	0.321581	0.332937	0.456265	0.492999	0.33659	0.693283	0.635196	0.646696		0.913831	1.08673	1.00696
PP2C37	0.116153	0.0912157	0.118361	0.194313	0.146155	0.174415	0.16011	0.181941	0.130966	0.128686	0.135284	0.110918		1.05458	0.990801	0.95705
PP2C38	0.332672	0.313435	0.308018	0.387414	0.416244	0.545054	0.382096	0.329638	0.367692	0.489487	0.385552	0.394052		0.97942	1.01396	1.00696
PP2C41	0.619025	0.599856	0.589039	0.72486	0.703776	0.670922	0.4472	0.56022	0.445716	0.529247	0.584114	0.475062		0.972655	1.00696	1.02101
PP2C42	0.115658	0.142769	0.14783	0.194633	0.210798	0.205804	0.255633	0.157459	0.175707	0.525677	0.539613	0.540277		0.692555	1.13288	1.27456
PP2C43	0.618293	0.475268	0.596859	0.598087	0.660413	0.615712	0.679286	0.565234	0.599968	0.776264	0.599823	0.47259		1.04972	1.07177	0.888843
PP2C44	0.419511	0.150118	0.306871	0.632851	0.68352	0.663455	0.926006	0.724178	0.867407	0.523509	0.265081	0.655839		1.31342	0.890899	0.854607
PP2C45	1.28667	4.44366	3.12551	3.22943	3.12137	3.08624	3.21235	3.88564	4.19685	2.70123	2.15602	2.2985		1.17827	0.95705	0.886791
PP2C46	0.227884	0.220145	0.191473	0.215878	0.233898	0.107888	1.01225	1.02606	0.842347	0.847564	0.555034	0.534331		0.80478	0.97041	1.28046
PP2C47	0.250121	0.257589	0.264411	0.195458	0.222616	0.222524	0.186196	0.169971	0.104882	0.255131	0.199205	0.219605		1.0163	0.941696	1.04488
PP2C48	0.305895	0.339818	0.364092	0.365621	0.433698	0.421704	0.290769	0.383442	0.364043	0.296498	0.268573	0.339362		0.993092	1.23971	0.812252
PP2C49	0.638556	0.454545	0.389334	0.185115	0.161976	0.170071	0.770355	0.733958	0.686321	0.551878	0.457549	0.586432		1.05214	1.03766	0.915945
PP2C50	0.348062	0.270437	0.397379	0.309367	0.358322	0.598792	0.280233	0.478225	0.126499	0.2751	0.21678	0.338692		0.910228	1.34854	0.814677
PP2C51	0.176841	0.211021	0.178318	0.25096	0.237903	0.154456	0.266075	0.276954	0.26788	0.606189	0.740563	0.605096		0.968171	1.22547	0.842842
PP2C53	0.286838	0.367784	0.36302	0.259584	0.198341	0.239237	0.631233	0.603378	0.533783	0.693137	0.683321	0.583873		1.19196	0.903335	0.928731
PP2C54	1.18587	0.853762	0.730485	0.280792	0.706918	0.325374	0.460241	0.47031	0.355437	0.918345	0.934425	1.0934		0.726986	1.07177	1.28343
PP2C55	0.926231	1.24141	0.974503	1.1423	1.23317	1.07275	1.69056	1.81072	1.67232	1.6742	1.95239	1.59441		0.707107	0.952638	1.48452
PP2C56	0.815987	0.677787	0.786685	0.9768	0.944964	0.746068	1.14283	1.26643	1.22861	1.23828	1.10721	1.05506		1.24258	0.791869	1.0163

## Sheet: 12H
	Raw data of 12 h PP2C genes expression (make up)
CT value	12H-T1			Average	12H-T2			Average	12H-T3			Average	12H-T4			Average	CK					CT value	12H-T1			Average	12H-T2			Average	12H-T3			Average	12H-T4			Average	CK
PP2C1	27.0416	27.7455	26.8854	27.2242	28.3123	27.6892	27.9592	27.9869	26.4206	26.2911	26.7454	26.4857	27.4614	27.8584	28.1509	27.8236	31.39	31.62	30.49			PP2C2	24.1061	24.1606	24.2081	24.1583	23.402	23.2634	23.5444	23.4033	24.7907	24.843	24.9254	24.853	25.8433	25.55	25.6469	25.6801	21.2002	21.2021	22.6216
PP2C6	21.0342	20.7587	20.8421	20.8783	22.2378	22.2212	22.1818	22.2136	22.1731	22.3452	22.3287	22.2823	23.9415	23.5926	23.9233	23.8191	26.63	26.07	26.63			PP2C3	25.8815	25.6556	25.9622	25.8331	24.9807	24.9801	24.9684	24.9764	27.7236	27.5413	27.7239	27.6629	28.9455	29.0689	29.1216	29.0453	26.5237	25.7689	26.3519
PP2C7	23.2922	22.7549	22.098	22.715	23.0481	22.3199	22.5315	22.6332	22.2649	22.1266	21.5224	21.9713	23.1524	22.7699	22.2189	22.7138	25.63	25.86	25.81			PP2C4	26.9834	27.1283	26.659	26.9236	25.8603	25.7012	25.8092	25.7903	29.0899	30.6385	28.181	29.3031	26.8877	26.8016	26.5497	26.7463	23.4736	22.4017	23.7635
PP2C8	23.313	23.6648	23.3336	23.4371	23.963	23.8656	24.2107	24.0131	24.2145	24.047	24.3971	24.2196	24.2326	24.301	24.3704	24.3013	27.42	27.64	28.22			PP2C5	31.3926	31.8508	32.1629	31.8021	28.1727	28.0427	28.1727	28.1293	32.3937	33.4098	33.1352	32.9796	28.414	28.3727	28.5794	28.4554	26.6208	25.0294	25.22
PP2C9	23.9558	23.3463	23.7252	23.6758	24.6848	24.1125	24.053	24.2834	23.8113	23.7026	23.5073	23.6738	24.1237	24.1832	24.1423	24.1497	24.08	24.29	24.83			PP2C15	27.1634	27.1269	27.2756	27.1886	26.458	26.6679	26.708	26.6113	28.9146	28.8574	28.3768	28.7163	29.842	29.8206	29.7135	29.792	25.9617	26.1707	25.9053
PP2C10	21.7598	22.0822	21.6491	21.8304	22.7774	22.7825	22.9078	22.8226	22.154	22.1902	22.2901	22.2114	23.7478	22.4088	23.3488	23.1685	25.82	25.54	25.51			PP2C18	28.7315	28.9238	28.7147	28.79	29.3993	29.073	29.3914	29.2879	28.4087	28.0085	28.1285	28.1819	28.7617	28.8317	28.9117	28.835	25.6505	24.8051	25.9531
PP2C11	25.8883	25.7661	25.6366	25.7637	26.6281	26.4086	26.5675	26.5347	25.6865	25.6899	26.0225	25.7996	27.3464	27.2391	27.2034	27.2629	32.06	32.18	31.88			PP2C19	28.7724	28.7788	28.5787	28.71	26.2257	26.6752	26.5772	26.4927	29.4366	29.9266	29.4374	29.6002	29.0021	28.9259	28.9329	28.9536	25.565	25.3759	25.6276
PP2C12	22.7654	22.7816	22.5944	22.7138	23.5979	23.69	23.4722	23.5867	22.8429	22.7931	22.9739	22.87	23.0507	23.5696	23.6601	23.4268	26.29	26.18	27.06			PP2C22	27.6283	27.5192	27.5887	27.5787	26.4621	26.6822	26.5486	26.5643	27.6922	27.9823	27.9775	27.884	29.1479	29.1565	28.9748	29.0931	25.227	25.3696	25.0908
PP2C13	28.5094	28.5334	28.7421	28.595	27.3502	27.3576	27.6775	27.4618	26.5185	26.4354	26.8724	26.6088	28.6803	28.4203	29.1404	28.747	32.8	33.07	33.18			PP2C28	26.9125	26.5759	26.8487	26.779	26.3762	26.4614	26.6269	26.4882	26.7351	26.8514	27.1544	26.9137	26.3365	26.535	26.3786	26.4167	24.0851	24.1783	24.0619
PP2C14	26.9741	26.9348	27.18	27.0296	28.3486	28.5382	27.5501	28.1457	27.704	27.9843	27.8496	27.846	27.9535	27.8331	28.48	28.0889	33.51	33.6	32.9			PP2C39	28.2875	29.0468	28.5628	28.6324	26.8361	26.9366	26.8455	26.8727	30.5642	30.5893	30.4692	30.5409	29.4973	29.2732	29.0751	29.2819	26.1883	25.8782	25.1415
PP2C16	26.2088	26.096	26.188	26.1642	25.2989	25.3186	25.3642	25.3272	26.0549	26.1777	26.1791	26.1372	28.1448	28.8115	28.0527	28.3363	31.43	31.58	30.92			PP2C40	29.072	28.7325	30.3009	29.3685	27.3614	27.4119	27.6661	27.4798	30.6245	31.4537	30.6363	30.9048	31.029	31.1485	31.2883	31.1553	27.3236	26.7144	26.1827
PP2C17	23.3526	23.2355	23.8772	23.4884	23.9348	23.7712	23.7964	23.8341	23.3261	23.1045	22.929	23.1199	25.6926	25.8799	26.4244	25.999	28.76	28.84	28.82			PP2C52	30.467	30.4113	30.2604	30.3796	28.6698	28.6292	28.7272	28.6754	31.4899	31.8462	31.6695	31.6685	29.1956	29.3277	29.1733	29.2322	25.1827	25.9789	26.2357
PP2C20	20.4324	20.3804	20.9673	20.5934	21.2374	20.9323	20.9825	21.0507	19.8504	19.7491	19.6311	19.7435	21.2819	21.1416	21.4201	21.2812	23.92	24.11	24.45			ACT	25.9368	25.6263	25.3328	25.6319	23.9868	24.0565	24.0886	24.044	26.7125	26.7402	26.6252	26.6926	25.6409	25.9192	26.1085	25.8895	21.772	21.9627	21.7738	21.8361
PP2C21	23.0546	23.3853	23.1794	23.2064	22.7057	22.7283	22.7368	22.7236	20.9076	20.8307	20.8512	20.8632	24.1945	24.3325	24.2413	24.2561	24.75	24.61	24.69
PP2C23	21.467	21.5503	21.5271	21.5148	22.1671	22.1645	22.3912	22.2409	23.6647	23.7347	23.5981	23.6658	22.6067	22.9932	23.3043	22.9681	27.56	27.53	27.68			∆CT
PP2C24	25.075	25.1903	25.0802	25.1151	26.5778	26.2611	26.728	26.5223	24.075	24.1231	24.1089	24.1023	25.387	25.1399	25.0601	27.4623	27.58	27.34	27.22				12H-T1			12H-T2			12H-T3			12H-T4			CK			Average
PP2C25	23.4433	23.5248	22.6658	23.2113	23.6565	23.8128	23.7588	23.7427	21.394	21.3934	21.4515	21.413	23.2295	23.3236	23.3806	23.3112	25.16	25.56	25.62			PP2C2	-1.52387	-1.46939	-1.42194	-0.637973	-0.776559	-0.495584	-1.89933	-1.84699	-1.76464	-0.0467097	-0.340042	-0.243062	-0.639803	-0.637887	0.781626	-0.165355
PP2C26	22.1586	22.0157	22.324	22.1661	22.5124	22.5766	22.535	22.5413	22.8636	22.8439	23.1308	22.9461	23.3858	23.5551	23.8411	23.594	24.71	24.78	24.57			PP2C3	0.251474	0.0255672	0.332223	0.940713	0.940108	0.928416	1.03359	0.851323	1.03392	3.05547	3.17894	3.23158	4.68372	3.92891	4.51193	4.37485
PP2C27	24.6981	24.4931	24.7974	24.6629	25.5012	25.7209	25.3583	25.5268	23.5208	23.5275	23.4848	23.511	25.2667	25.2286	25.067	25.1874	28.16	28.06	27.76			PP2C4	1.35344	1.49834	1.02905	1.82033	1.66122	1.7692	2.39987	3.94853	1.49103	0.997735	0.911571	0.659669	1.63356	0.56172	1.92355	1.37294
PP2C29	26.4771	26.6768	26.3197	26.4912	27.4566	27.4374	27.0522	27.3154	27.9843	27.86	27.8701	27.9048	27.7511	27.7262	27.9826	27.82	31	30.91	31.14			PP2C5	5.76258	6.22084	6.53287	4.13268	4.00268	4.13267	5.70372	6.71979	6.44524	2.52399	2.48268	2.68941	4.78081	3.18938	3.38	3.7834
PP2C30	24.5329	24.2525	24.2941	24.3598	25.8967	25.3624	25.6415	25.6335	25.6947	25.6887	25.7032	25.6955	24.996	25.4457	24.6817	25.0412	28.64	28.67	28.59			PP2C15	1.53343	1.49685	1.64563	2.41796	2.62786	2.66803	2.22462	2.16738	1.6868	3.95196	3.93055	3.82355	4.12173	4.3307	4.06531	4.17258
PP2C31	23.0566	22.6968	22.8425	22.8653	23.9212	23.8935	24.0456	23.9534	22.5071	22.4927	22.5834	22.5277	24.0347	24.0861	24.5695	24.2301	26.17	26.04	26.03			PP2C18	3.10149	3.29376	3.08468	5.35934	5.033	5.35137	1.7187	1.31848	1.43848	2.87168	2.94168	3.02168	3.81053	2.96511	4.11313	3.62959
PP2C32	26.1924	26.2043	25.754	26.0502	26.94	27.3505	26.8131	27.0345	26.8816	26.9589	26.8743	26.9049	26.7023	26.6642	26.8293	26.732	30.09	30.33	29.95			PP2C19	3.1424	3.14885	2.9487	2.18571	2.63517	2.53721	2.74658	3.23662	2.74741	3.11207	3.03587	3.0429	3.72496	3.53595	3.78759	3.68283
PP2C33	27.646	27.395	27.3457	27.4622	25.9719	26.1186	26.3369	26.1425	27.6992	27.763	28.1458	27.8693	28.0569	28.1889	28.4401	28.2287	29.02	29.09	28.91			PP2C22	1.99829	1.88923	1.95867	2.42206	2.64219	2.50857	1.00217	1.29231	1.2875	3.25789	3.26648	3.08479	3.38696	3.52961	3.25079	3.38912
PP2C34	21.6011	21.0413	21.0789	21.2404	20.8376	20.8464	20.8895	20.8578	21.1703	21.0297	21.1491	21.1164	21.6147	21.9122	21.2213	21.5828	22.15	22.08	22.33			PP2C28	1.28255	0.945876	1.21867	2.33616	2.42144	2.58688	0.0451112	0.161435	0.464446	0.4465	0.645004	0.488605	2.24512	2.33826	2.22187	2.26842
PP2C35	24.6973	24.2938	24.3192	24.4368	25.7686	25.7065	25.7125	25.7292	24.4198	24.192	24.2666	24.2928	25.108	24.9237	25.4711	25.1676	26.16	26.08	25.92			PP2C39	2.65747	3.41684	2.93276	2.79611	2.89656	2.80551	3.87419	3.89931	3.77916	3.60732	3.38318	3.18512	4.34827	4.03823	3.30145	3.89598
PP2C36	24.0414	23.8828	23.8148	23.913	23.2602	23.6094	23.5889	23.4862	22.0887	22.0092	22.1123	22.07	23.1584	23.2207	23.1433	23.1741	23.82	23.57	23.68			PP2C40	3.44196	3.10254	4.67091	3.32143	3.37188	3.62612	3.9345	4.76368	3.94628	5.139	5.25854	5.39832	5.4836	4.87435	4.3427	4.90021
PP2C37	24.9847	25.0433	24.874	24.9673	26.1304	26.0892	26.5361	26.2519	25.6844	25.2773	25.3042	25.422	26.42	26.4399	26.6178	26.4926	26.21	26.1	28.75			PP2C52	4.83703	4.78125	4.63037	4.62978	4.58918	4.68717	4.79992	5.15615	4.97954	3.30556	3.43769	3.28328	3.3427	4.1389	4.39567	3.95909
PP2C38	27.4308	27.2888	27.2774	27.3324	28.399	28.0012	28.2626	28.2209	26.7818	26.3779	26.8135	26.6577	27.0073	27.1074	27.1568	27.0905	27.49	27.44	27.45
PP2C41	28.0994	28.1064	28.8858	28.3639	27.8221	27.154	27.509	27.495	26.9541	26.8828	26.9245	26.9205	28.2145	28.5675	28.8796	28.5539	29.34	29.29	29.27			-∆∆CT
PP2C42	22.9415	22.9705	22.8922	22.9347	24.2653	24.3373	24.2299	24.2775	24.7577	24.9205	24.7747	24.8177	23.5398	23.5988	24.2482	23.7956	25.33	24.62	24.45				12H-T1			12H-T2			12H-T3			12H-T4
PP2C43	25.2164	25.0138	25.0108	25.0803	25.9113	25.8829	25.2609	25.685	24.7438	24.7226	24.7682	24.7448	25.1754	25.0654	25.081	25.1073	26.24	26.21	26.48			PP2C2	1.35851	1.30404	1.25659	0.472618	0.611204	0.330229	1.73397	1.68163	1.59928	-0.118645	0.174688	0.077707
PP2C44	25.687	25.5994	24.7935	25.36	25.8754	25.6853	25.5571	25.7059	26.3215	26.2711	26.4623	26.3516	25.9272	26.1198	25.9229	25.99	27.32	27.88	27.94			PP2C3	4.12338	4.34929	4.04263	3.43414	3.43475	3.44644	3.34126	3.52353	3.34094	1.31938	1.19592	1.14328
PP2C45	22.9473	22.8162	22.0083	22.5906	21.5301	21.5597	21.8309	21.6402	22.9242	22.5345	22.9966	22.8185	22.4017	22.155	22.3086	22.2884	26.28	26.58	26.69			PP2C4	0.0194984	-0.125393	0.343893	-0.447389	-0.288277	-0.396257	-1.02693	-2.57559	-0.118084	0.375207	0.461372	0.713273
PP2C46	24.559	24.9299	24.5473	24.6787	23.9391	23.8026	23.7902	23.844	23.4004	23.1747	23.3445	23.3065	24.2559	24.0226	24.1816	24.1534	26.06	25.79	25.39			PP2C5	-1.97918	-2.43744	-2.74948	-0.349284	-0.219284	-0.349279	-1.92033	-2.93639	-2.66184	1.2594	1.30072	1.09398
PP2C47	24.002	25.3472	24.7875	24.7123	24.2444	24.6371	24.4178	24.4331	25.5192	25.1781	24.9741	25.2238	24.7322	24.7418	24.8399	24.7713	25.43	25.54	25.39			PP2C15	2.63915	2.67573	2.52696	1.75462	1.54472	1.50455	1.94796	2.0052	2.48578	0.220619	0.242027	0.349033
PP2C48	22.3602	22.7932	22.6658	22.6064	23.701	22.9813	22.9288	23.2037	23.4615	23.2518	23.3417	23.3517	22.6355	22.6385	22.5743	22.6161	23.29	22.97	23.58			PP2C18	0.528108	0.33583	0.544912	-1.72974	-1.4034	-1.72178	1.91089	2.31112	2.19112	0.757911	0.687911	0.607911
PP2C49	23.2293	23.0175	23.6934	23.3134	24.2885	24.4116	24.4839	24.3947	22.7781	22.5429	22.39	22.5703	24.0803	24.063	24.1948	24.1127	24.5	24.52	24.7			PP2C19	0.540434	0.533985	0.734135	1.49712	1.04767	1.14563	0.936253	0.446213	0.93542	0.570762	0.646959	0.63993
PP2C50	32.5721	32.4083	32.1626	32.381	34.3421	34.6709	34.1421	34.3851	32.3001	32.5554	32.288	32.3812	32.5896	33.6967	33.1743	33.1535	34.41	33.8431	34.57			PP2C22	1.39083	1.49989	1.43045	0.967059	0.746932	0.880548	2.38695	2.09681	2.10162	0.131226	0.122638	0.304332
PP2C51	21.8871	21.8411	21.9264	21.8849	22.2999	22.1623	22.1218	22.1947	22.2758	22.2846	22.3558	22.3054	21.9039	22.092	22.1021	22.0327	23.4	23.06	23.6			PP2C28	0.985867	1.32254	1.04974	-0.0677466	-0.153024	-0.31846	2.22331	2.10698	1.80397	1.82192	1.62341	1.77981
PP2C53	22.099	21.5222	21.9958	21.8723	23.346	23.4898	23.1701	23.3353	21.974	21.3823	21.731	21.6958	23.1175	23.271	23.1582	23.1823	22.86	23.26	23.22			PP2C39	1.23851	0.479142	0.963227	1.09988	0.999429	1.09048	0.0217906	-0.0033288	0.116827	0.288662	0.5128	0.71086
PP2C54	28.4835	27.9612	28.2328	28.2259	31.1804	31.5357	30.8121	31.1761	29.1743	29.1645	29.4031	29.2473	30.1143	30.0628	30.1157	30.0976	33.72	33.16	32.9			PP2C40	1.45826	1.79767	0.2293	1.57878	1.52834	1.2741	0.965715	0.136535	0.953933	-0.238781	-0.358327	-0.498104
PP2C55	22.4832	22.3432	22.3715	22.3993	23.6495	23.6168	23.34	23.5355	22.3613	22.3114	22.0905	22.2544	22.1807	22.0808	21.793	22.0182	26.9	26.47	25.83			PP2C52	-0.877945	-0.822163	-0.67128	-0.670689	-0.630091	-0.728077	-0.840834	-1.19706	-1.02045	0.653532	0.521396	0.675804
PP2C56	21.9208	21.8529	21.397	21.7236	22.7238	22.635	22.9242	22.761	22.7629	22.5475	22.4845	22.5983	21.5442	21.3282	21.6776	21.5167	25.32	25.97	25.61
act	22.8128	22.4782	22.9981	22.763	23.5926	23.1331	23.256	23.3272	22.9914	23.1295	23.1717	23.0975	22.9791	23.095	23.1979	23.0907	25.41	25.09	25.45	25.3167
∆CT	12H-T1			12H-T2			12H-T3			12H-T4			CK			Average
PP2C1	4.27861	4.98255	4.12244	4.98533	4.36223	4.63222	3.3226	3.19313	3.64738	4.37045	4.76743	5.05988	6.073	6.303	5.173	5.84967						2-∆∆CT
PP2C6	-1.72883	-2.00428	-1.9209	-1.08919	-1.10578	-1.14518	-0.924931	-0.752795	-0.769282	0.850532	0.50156	0.832334	1.313	0.753	1.313	1.12633							12H-T1			12H-T2			12H-T3			12H-T4
PP2C7	0.529198	-0.00807332	-0.665	-0.2789	-1.00707	-0.795515	-0.833132	-0.971365	-1.57564	0.0614487	-0.321091	-0.872063	0.313	0.543	0.493	0.449667						PP2C2	2.56421	2.46919	2.3893	1.38763	1.52753	1.25721	3.32643	3.20791	3.02993	0.921052	1.12872	1.05534
PP2C8	0.55	0.901764	0.570612	0.635973	0.538644	0.883672	1.11654	0.949049	1.29908	1.1416	1.21	1.27939	2.103	2.323	2.903	2.443						PP2C3	17.4286	20.3829	16.4799	10.8089	10.8134	10.9014	10.1349	11.4998	10.1326	2.49559	2.2909	2.20882
PP2C9	1.19283	0.583283	0.962199	1.35776	0.785514	0.725982	0.713338	0.604627	0.409343	1.03274	1.09218	1.05131	-1.237	-1.027	-0.487	-0.917						PP2C4	1.01361	0.916754	1.26918	0.733369	0.818879	0.759827	0.490753	0.167753	0.921411	1.29703	1.37685	1.63952
PP2C10	-1.00317	-0.680814	-1.11388	-0.549572	-0.544453	-0.419163	-0.944014	-0.907778	-0.807929	0.656761	-0.682179	0.257822	0.503	0.223	0.193	0.306333						PP2C5	0.253634	0.18461	0.148705	0.784974	0.858992	0.784977	0.264195	0.130635	0.158018	2.39397	2.46351	2.13463
PP2C11	3.12532	3.00313	2.87356	3.30114	3.08157	3.24046	2.58849	2.59192	2.92447	4.25541	4.14807	4.11235	6.743	6.863	6.563	6.723						PP2C15	6.22966	6.38962	5.76354	3.37437	2.91747	2.83736	3.85829	4.01445	5.60138	1.16523	1.18265	1.27371
PP2C12	0.0024438	0.0186105	-0.168602	0.270872	0.362968	0.145231	-0.2551	-0.304945	-0.124079	-0.0403465	0.478576	0.569116	0.973	0.863	1.743	1.193						PP2C18	1.44204	1.2621	1.45893	0.301505	0.378036	0.303175	3.76041	4.96267	4.56658	1.69104	1.61095	1.52405
PP2C13	5.7464	5.77041	5.97906	4.02321	4.03062	4.35046	3.42051	3.3374	3.77441	5.58927	5.32927	6.04935	7.483	7.753	7.863	7.69967						PP2C19	1.45441	1.44792	1.6634	2.82279	2.06718	2.21242	1.91355	1.36246	1.91245	1.48531	1.56586	1.55825
PP2C14	4.21107	4.17184	4.417	5.02162	5.2112	4.22315	4.60603	4.88633	4.75163	4.86248	4.7421	5.389	8.193	8.283	7.583	8.01967						PP2C22	2.62229	2.8282	2.69532	1.95485	1.67822	1.84107	5.23051	4.27764	4.29191	1.09522	1.08872	1.23485
PP2C16	3.44577	3.33296	3.42496	1.97186	1.99161	2.03725	2.95694	3.07965	3.0811	5.05378	5.72047	4.96169	6.113	6.263	5.603	5.993						PP2C28	1.9805	2.50106	2.07016	0.954127	0.899363	0.801925	4.66962	4.30789	3.4918	3.53551	3.08103	3.43381
PP2C17	0.589615	0.472535	1.11415	0.607761	0.444242	0.46936	0.228143	0.00645786	-0.168972	2.6016	2.78891	3.33344	3.443	3.523	3.503	3.48967						PP2C39	2.35955	1.39391	1.94967	2.14336	1.99921	2.12945	1.01522	0.997695	1.08435	1.22151	1.42682	1.63678
PP2C20	-2.33056	-2.38258	-1.79571	-2.08957	-2.39475	-2.34448	-3.24764	-3.34887	-3.46692	-1.80913	-1.94945	-1.67094	-1.397	-1.207	-0.867	-1.157						PP2C40	2.74776	3.47659	1.17227	2.98717	2.88453	2.41847	1.95303	1.09926	1.93715	0.847461	0.780069	0.708037
PP2C21	0.291607	0.622267	0.416401	-0.621291	-0.598671	-0.590222	-2.19038	-2.26728	-2.24682	1.10354	1.2415	1.15028	-0.567	-0.707	-0.627	-0.633667						PP2C52	0.544142	0.565593	0.627949	0.628207	0.646136	0.603708	0.558321	0.436163	0.492962	1.57301	1.43534	1.59749
PP2C23	-1.29601	-1.21271	-1.23594	-1.15985	-1.16254	-0.935809	0.56668	0.636735	0.500063	-0.484316	-0.0978264	0.2133	2.243	2.213	2.363	2.273
PP2C24	2.31195	2.42725	2.3172	3.25083	2.93408	3.40099	0.976968	1.02513	1.01092	4.29598	4.84888	3.9691	2.263	2.023	1.903	2.063
PP2C25	0.680298	0.761788	-0.0972133	0.329494	0.48584	0.431795	-1.70402	-1.70461	-1.64651	0.138528	0.232597	0.289596	-0.157	0.243	0.303	0.129667
PP2C26	-0.604364	-0.747299	-0.438951	-0.814627	-0.750384	-0.791981	-0.234412	-0.254132	0.0327716	0.294847	0.464058	0.750139	-0.607	-0.537	-0.747	-0.630333
PP2C27	1.93505	1.73008	2.03442	2.17422	2.39388	2.03128	0.422765	0.429485	0.38684	2.1757	2.13762	1.976	2.843	2.743	2.443	2.67633
PP2C29	3.71406	3.91383	3.55673	4.12964	4.11044	3.72519	4.88632	4.76199	4.77212	4.66009	4.63523	4.89156	5.683	5.593	5.823	5.69967
PP2C30	1.76992	1.48951	1.5311	2.56968	2.03535	2.31454	2.59667	2.59065	2.60523	1.905	2.35475	1.59075	3.323	3.353	3.273	3.31633
PP2C31	0.293576	-0.0662303	0.0795102	0.594194	0.566469	0.718622	-0.590901	-0.605296	-0.514586	0.943702	0.995069	1.47846	0.853	0.723	0.713	0.763
PP2C32	3.42937	3.44127	2.991	3.61303	4.02349	3.48613	3.7836	3.86087	3.77629	3.61129	3.57321	3.73835	4.773	5.013	4.633	4.80633
PP2C33	4.88298	4.63203	4.58275	2.64491	2.79157	3.00991	4.60123	4.66498	5.04781	4.96592	5.09793	5.34913	3.703	3.773	3.593	3.68967
PP2C34	-1.16193	-1.7217	-1.68413	-2.4894	-2.48058	-2.43754	-1.92765	-2.06826	-1.94891	-1.47626	-1.17878	-1.86967	-3.167	-3.237	-2.987	-3.13033
PP2C35	1.93433	1.53075	1.55621	2.44163	2.37947	2.38553	1.32177	1.09403	1.16862	2.01702	1.83271	2.38005	0.843	0.763	0.603	0.736333
PP2C36	1.27841	1.11976	1.05179	-0.0668396	0.282398	0.261924	-1.00933	-1.08883	-0.985717	0.0674141	0.12967	0.0523304	-1.497	-1.747	-1.637	-1.627
PP2C37	2.22175	2.28027	2.11102	2.80342	2.7622	3.20912	2.58639	2.17928	2.2062	3.32899	3.34895	3.52679	0.893	0.783	3.433	1.703
PP2C38	4.66783	4.52581	4.51443	5.07196	4.67418	4.93564	3.6838	3.27988	3.71554	3.9163	4.0164	4.06582	2.173	2.123	2.133	2.143
PP2C41	5.33641	5.34343	6.12279	4.49509	3.827	4.182	3.85612	3.78482	3.82651	5.12351	5.47654	5.78864	4.023	3.973	3.953	3.983
PP2C42	0.178467	0.207493	0.129223	0.938312	1.01032	0.902929	1.65972	1.82253	1.67671	0.448761	0.50782	1.15724	0.013	-0.697	-0.867	-0.517
PP2C43	2.45337	2.25076	2.24782	2.58428	2.5559	1.93393	1.64579	1.62459	1.67016	2.08445	1.97436	1.99002	0.923	0.893	1.163	0.993
PP2C44	2.92402	2.83635	2.03052	2.54836	2.35831	2.23005	3.22352	3.17307	3.36426	2.83617	3.02881	2.83193	2.003	2.563	2.623	2.39633
PP2C45	0.184348	0.0532212	-0.754709	-1.79687	-1.76725	-1.49615	-0.173752	-0.563519	-0.101378	-0.689314	-0.936	-0.782372	0.963	1.263	1.373	1.19967
PP2C46	1.79599	2.16693	1.78427	0.612075	0.475649	0.463222	0.302383	0.0767131	0.246507	1.16494	0.931627	1.09057	0.743	0.473	0.073	0.429667
PP2C47	1.23903	2.58423	2.02451	0.917434	1.31014	1.09075	2.4212	2.08008	1.87612	1.64115	1.65075	1.74891	0.113	0.223	0.073	0.136333
PP2C48	-0.402774	0.0301557	-0.0971675	0.37401	-0.345742	-0.39822	0.36355	0.153842	0.243652	-0.455548	-0.452517	-0.516692	-2.027	-2.347	-1.737	-2.037
PP2C49	0.466343	0.254479	0.930352	0.961462	1.0846	1.15691	-0.319867	-0.555096	-0.708029	0.989309	0.972009	1.10377	-0.817	-0.797	-0.617	-0.743667
PP2C50	9.80912	9.6453	9.39959	11.0151	11.3439	10.8151	9.20211	9.45742	9.19001	9.4986	10.6057	10.0833	9.093	8.5261	9.253	8.95737
PP2C51	-0.875902	-0.921878	-0.83661	-1.02707	-1.16468	-1.20517	-0.82223	-0.813359	-0.742234	-1.1871	-0.998991	-0.98885	-1.917	-2.257	-1.717	-1.96367
PP2C53	-0.664014	-1.24085	-0.767208	0.0189759	0.162786	-0.15688	-1.12398	-1.7157	-1.367	0.0265442	0.180024	0.0672146	-2.457	-2.057	-2.097	-2.20367
PP2C54	5.72053	5.19824	5.4698	7.85339	8.20873	7.48508	6.07627	6.06655	6.30511	7.02325	6.97181	7.02467	8.403	7.843	7.583	7.943
PP2C55	-0.279838	-0.419818	-0.391483	0.322504	0.289831	0.0130307	-0.736704	-0.78657	-1.00748	-0.910294	-1.01018	-1.29795	1.583	1.153	0.513	1.083
PP2C56	-0.842248	-0.910097	-1.366	-0.603207	-0.692036	-0.402809	-0.335146	-0.550456	-0.613539	-1.54675	-1.7628	-1.41338	0.003	0.653	0.293	0.316333
-∆∆CT
	12H-T1			12H-T2			12H-T3			12H-T4
PP2C1	1.57106	0.867118	1.72722	0.864338	1.48744	1.21745	2.52706	2.65654	2.20229	1.47922	1.08224	0.789784
PP2C6	2.85517	3.13061	3.04723	2.21552	2.23212	2.27152	2.05126	1.87913	1.89562	0.275801	0.624774	0.293999
PP2C7	-0.0795315	0.45774	1.11467	0.728567	1.45674	1.24518	1.2828	1.42103	2.0253	0.388218	0.770758	1.32173
PP2C8	1.893	1.54124	1.87239	1.80703	1.90436	1.55933	1.32646	1.49395	1.14392	1.3014	1.233	1.16361
PP2C9	-2.10983	-1.50028	-1.8792	-2.27476	-1.70251	-1.64298	-1.63034	-1.52163	-1.32634	-1.94974	-2.00918	-1.96831
PP2C10	1.3095	0.987148	1.42022	0.855906	0.850786	0.725496	1.25035	1.21411	1.11426	-0.350427	0.988512	0.0485117
PP2C11	3.59768	3.71987	3.84944	3.42186	3.64143	3.48254	4.13451	4.13108	3.79853	2.46759	2.57493	2.61065
PP2C12	1.19056	1.17439	1.3616	0.922128	0.830032	1.04777	1.4481	1.49795	1.31708	1.23335	0.714424	0.623884
PP2C13	1.95327	1.92925	1.72061	3.67646	3.66905	3.3492	4.27916	4.36227	3.92525	2.1104	2.3704	1.65031
PP2C14	3.80859	3.84783	3.60267	2.99804	2.80846	3.79652	3.41364	3.13334	3.26804	3.15718	3.27757	2.63067
PP2C16	2.54723	2.66004	2.56804	4.02114	4.00139	3.95575	3.03606	2.91335	2.9119	0.939221	0.272528	1.03131
PP2C17	2.90005	3.01713	2.37552	2.88191	3.04542	3.02031	3.26152	3.48321	3.65864	0.88807	0.700759	0.15623
PP2C20	1.17356	1.22558	0.638707	0.932566	1.23775	1.18748	2.09064	2.19187	2.30992	0.652126	0.79245	0.513943
PP2C21	-0.925274	-1.25593	-1.05007	-0.0123761	-0.0349954	-0.0434449	1.55671	1.63361	1.61316	-1.73721	-1.87517	-1.78395
PP2C23	3.56901	3.48571	3.50894	3.43285	3.43554	3.20881	1.70632	1.63626	1.77294	2.75732	2.37083	2.0597
PP2C24	-0.248951	-0.364253	-0.254198	-1.18783	-0.871084	-1.33799	1.08603	1.03787	1.05208	-2.23298	-2.78588	-1.9061
PP2C25	-0.550632	-0.632121	0.22688	-0.199827	-0.356173	-0.302128	1.83369	1.83427	1.77618	-0.00886176	-0.10293	-0.159929
PP2C26	-0.0259694	0.116965	-0.191382	0.184294	0.12005	0.161648	-0.395922	-0.376202	-0.663105	-0.92518	-1.09439	-1.38047
PP2C27	0.741282	0.946251	0.641917	0.502116	0.282457	0.645049	2.25357	2.24685	2.28949	0.500633	0.538713	0.70033
PP2C29	1.9856	1.78584	2.14293	1.57002	1.58923	1.97447	0.813347	0.937676	0.927549	1.03957	1.06444	0.808106
PP2C30	1.54641	1.82682	1.78524	0.746654	1.28098	1.00179	0.719664	0.725681	0.711107	1.41134	0.961586	1.72559
PP2C31	0.469424	0.82923	0.68349	0.168806	0.196531	0.0443781	1.3539	1.3683	1.27759	-0.180702	-0.232069	-0.715464
PP2C32	1.37697	1.36506	1.81533	1.1933	0.782847	1.3202	1.02274	0.94546	1.03005	1.19504	1.23312	1.06799
PP2C33	-1.19331	-0.942359	-0.89308	1.04476	0.898098	0.679755	-0.911567	-0.975317	-1.35815	-1.27625	-1.40826	-1.65946
PP2C34	-1.96841	-1.40863	-1.4462	-0.640932	-0.649756	-0.692793	-1.20268	-1.06207	-1.18143	-1.65408	-1.95155	-1.26066
PP2C35	-1.198	-0.794419	-0.819875	-1.7053	-1.64314	-1.64919	-0.585436	-0.357693	-0.432287	-1.28069	-1.09637	-1.64372
PP2C36	-2.90541	-2.74676	-2.67879	-1.56016	-1.9094	-1.88892	-0.617667	-0.538171	-0.641283	-1.69441	-1.75667	-1.67933
PP2C37	-0.518749	-0.577266	-0.408023	-1.10042	-1.0592	-1.50612	-0.883385	-0.476275	-0.503205	-1.62599	-1.64595	-1.82379
PP2C38	-2.52483	-2.38281	-2.37143	-2.92896	-2.53118	-2.79264	-1.5408	-1.13688	-1.57254	-1.7733	-1.8734	-1.92282
PP2C41	-1.35341	-1.36043	-2.13979	-0.512092	0.156	-0.198999	0.12688	0.198181	0.156488	-1.14051	-1.49354	-1.80564
PP2C42	-0.695467	-0.724493	-0.646223	-1.45531	-1.52732	-1.41993	-2.17672	-2.33953	-2.19371	-0.965761	-1.02482	-1.67424
PP2C43	-1.46037	-1.25776	-1.25482	-1.59128	-1.5629	-0.940935	-0.652793	-0.631586	-0.677156	-1.09145	-0.981361	-0.997018
PP2C44	-0.527684	-0.440019	0.365811	-0.152027	0.038023	0.166283	-0.827187	-0.776737	-0.967928	-0.439835	-0.632475	-0.435595
PP2C45	1.01532	1.14645	1.95438	2.99653	2.96692	2.69582	1.37342	1.76319	1.30104	1.88898	2.13567	1.98204
PP2C46	-1.36632	-1.73726	-1.3546	-0.182408	-0.0459823	-0.0335552	0.127284	0.352954	0.183159	-0.73527	-0.50196	-0.660901
PP2C47	-1.1027	-2.4479	-1.88818	-0.781101	-1.17381	-0.95442	-2.28486	-1.94375	-1.73979	-1.50482	-1.51442	-1.61258
PP2C48	-1.63423	-2.06716	-1.93983	-2.41101	-1.69126	-1.63878	-2.40055	-2.19084	-2.28065	-1.58145	-1.58448	-1.52031
PP2C49	-1.21001	-0.998146	-1.67402	-1.70513	-1.82827	-1.90057	-0.4238	-0.188571	-0.0356374	-1.73298	-1.71568	-1.84744
PP2C50	-0.851754	-0.687936	-0.44222	-2.05775	-2.38656	-1.85775	-0.244741	-0.500057	-0.232643	-0.541229	-1.64831	-1.1259
PP2C51	-1.08776	-1.04179	-1.12706	-0.936599	-0.798992	-0.758497	-1.14144	-1.15031	-1.22143	-0.776565	-0.964675	-0.974817
PP2C53	-1.53965	-0.962817	-1.43646	-2.22264	-2.36645	-2.04679	-1.07969	-0.487966	-0.836669	-2.23021	-2.38369	-2.27088
PP2C54	2.22247	2.74476	2.4732	0.0896136	-0.26573	0.457923	1.86673	1.87645	1.63789	0.91975	0.97119	0.91833
PP2C55	1.36284	1.50282	1.47448	0.760496	0.793169	1.06997	1.8197	1.86957	2.09048	1.99329	2.09318	2.38095
PP2C56	1.15858	1.22643	1.68233	0.91954	1.00837	0.719143	0.65148	0.866789	0.929873	1.86309	2.07913	1.72972
2-∆∆CT
	12H-T1			12H-T2			12H-T3			12H-T4
PP2C1	2.97122	1.82402	3.3109	1.8205	2.80391	2.32535	5.76397	6.30518	4.60209	2.78798	2.11732	1.72882
PP2C6	7.23586	8.75805	8.26625	4.64449	4.69823	4.8283	4.14469	3.67853	3.72081	1.21067	1.54197	1.22603
PP2C7	0.946365	1.37339	2.16545	1.65699	2.74487	2.37048	2.43311	2.67777	4.07077	1.30878	1.70617	2.49966
PP2C8	3.71407	2.91044	3.66138	3.49921	3.74342	2.94716	2.50786	2.81659	2.20981	2.46468	2.35055	2.24017
PP2C9	0.231675	0.353484	0.271835	0.206647	0.30725	0.320194	0.323012	0.348293	0.398778	0.258863	0.248415	0.255552
PP2C10	2.47855	1.98226	2.67626	1.80989	1.80348	1.65347	2.37899	2.31998	2.16484	0.784352	1.98414	1.0342
PP2C11	12.1063	13.1762	14.4144	10.7172	12.479	11.1776	17.5635	17.5218	13.9146	5.53119	5.95844	6.10777
PP2C12	2.28241	2.25697	2.5697	1.89491	1.77772	2.06733	2.72848	2.8244	2.49161	2.35112	1.64083	1.54102
PP2C13	3.87251	3.80858	3.29575	12.7857	12.7202	10.1909	19.4158	20.5671	15.1921	4.3181	5.17083	3.13902
PP2C14	14.012	14.3983	12.1482	7.98916	7.00539	13.8953	10.6563	8.77462	9.63335	8.92087	9.69722	6.19313
PP2C16	5.84512	6.3205	5.93002	16.2362	16.0155	15.5167	8.20249	7.53364	7.52611	1.91749	1.20792	2.04388
PP2C17	7.46453	8.09557	5.18921	7.37123	8.25589	8.1134	9.58995	11.1828	12.6287	1.8507	1.62536	1.11437
PP2C20	2.25568	2.3385	1.55693	1.90867	2.3583	2.27755	4.25936	4.56898	4.95854	1.57148	1.73201	1.42795
PP2C21	0.52658	0.418722	0.482945	0.991458	0.976035	0.970335	2.94182	3.10289	3.05921	0.29995	0.272595	0.290387
PP2C23	11.868	11.2022	11.384	10.7992	10.8194	9.24587	3.26327	3.1086	3.41749	6.76137	5.17237	4.169
PP2C24	0.841508	0.776871	0.838453	0.438963	0.546736	0.395573	2.12289	2.0532	2.07351	0.850877	1.00983	1.06725
PP2C25	0.682721	0.645227	1.1703	0.870655	0.781234	0.811055	3.56448	3.56592	3.42517	0.993876	0.93114	0.895069
PP2C26	0.98216	1.08445	0.875766	1.13626	1.08677	1.11856	0.760004	0.770463	0.631518	0.526615	0.468334	0.384093
PP2C27	1.67166	1.92686	1.5604	1.41629	1.21626	1.56379	4.76861	4.74645	4.88884	1.41483	1.45268	1.62488
PP2C29	3.96029	3.44818	4.41659	2.9691	3.00889	3.92984	1.75728	1.91544	1.90204	2.05562	2.09135	1.75091
PP2C30	2.9209	3.54755	3.44675	1.6779	2.43004	2.00249	1.6468	1.65368	1.63706	2.65984	1.94745	3.30715
PP2C31	1.38456	1.77674	1.60602	1.12413	1.14594	1.03124	2.55602	2.58165	2.42433	0.882273	0.851413	0.609009
PP2C32	2.59722	2.57587	3.5194	2.28676	1.72052	2.49701	2.03177	1.9258	2.04209	2.28951	2.35075	2.0965
PP2C33	0.437298	0.520381	0.538463	2.06302	1.86361	1.60187	0.531607	0.508628	0.390083	0.412867	0.376766	0.316557
PP2C34	0.255535	0.376668	0.366986	0.641298	0.637388	0.618655	0.434468	0.478943	0.440915	0.317741	0.258538	0.417353
PP2C35	0.435881	0.576575	0.566491	0.306658	0.32016	0.318818	0.666448	0.780412	0.741086	0.411599	0.46769	0.32003
PP2C36	0.13347	0.148985	0.156172	0.339113	0.266204	0.270008	0.651724	0.688643	0.641142	0.30898	0.29593	0.312228
PP2C37	0.697977	0.670233	0.753655	0.46638	0.479898	0.352057	0.542094	0.718831	0.705538	0.323988	0.319537	0.282477
PP2C38	0.17376	0.191735	0.193254	0.131309	0.172997	0.144322	0.343695	0.454741	0.336216	0.292539	0.27293	0.263738
PP2C41	0.391367	0.389465	0.226912	0.701205	1.11419	0.871155	1.09193	1.14725	1.11457	0.453599	0.35514	0.286054
PP2C42	0.617509	0.60521	0.638951	0.364676	0.346922	0.373731	0.221178	0.197574	0.218589	0.512008	0.491472	0.313331
PP2C43	0.3634	0.418192	0.419047	0.331877	0.338469	0.520895	0.636048	0.645467	0.625397	0.46929	0.506502	0.501034
PP2C44	0.693667	0.737125	1.28861	0.899985	1.02671	1.12216	0.563627	0.583685	0.51124	0.737219	0.645069	0.739389
PP2C45	2.02135	2.21368	3.87548	7.98079	7.81865	6.4792	2.59084	3.39447	2.46407	3.70374	4.3944	3.95051
PP2C46	0.387879	0.299938	0.391043	0.881231	0.96863	0.97701	1.09224	1.27717	1.13537	0.600706	0.706147	0.632483
PP2C47	0.465645	0.183278	0.270148	0.581923	0.44325	0.516049	0.205205	0.25994	0.299413	0.352375	0.350038	0.327014
PP2C48	0.322143	0.23863	0.260647	0.188024	0.309657	0.321128	0.189392	0.219023	0.205805	0.334145	0.333444	0.348611
PP2C49	0.432266	0.500643	0.313379	0.306694	0.281602	0.267837	0.745458	0.877475	0.975601	0.300831	0.30446	0.277886
PP2C50	0.554111	0.620741	0.736001	0.240191	0.191238	0.275907	0.843967	0.707079	0.851074	0.687185	0.319014	0.458217
PP2C51	0.47049	0.485725	0.457849	0.522463	0.574751	0.591112	0.453308	0.450529	0.428857	0.583755	0.512394	0.508805
PP2C53	0.343968	0.513054	0.369473	0.214249	0.193922	0.242023	0.473131	0.71303	0.559935	0.213128	0.191619	0.207203
PP2C54	4.66691	6.7028	5.55274	1.06409	0.831778	1.37356	3.64706	3.67171	3.11211	1.89179	1.96046	1.88993
PP2C55	2.57191	2.83396	2.77884	1.69407	1.73288	2.09939	3.53009	3.65424	4.25889	3.98145	4.26687	5.20881
PP2C56	2.23238	2.33987	3.20946	1.89151	2.01164	1.6462	1.57078	1.8236	1.90511	3.63785	4.22553	3.31663

## Sheet: 24H
	Raw data of 24 h PP2C genes expression (make up)
CT value	24-T1			Average	24-T2			Average	24-T3			Average	24-T4			Average	CK					CT value	24H-T1			Average	24H-T2			Average	24H-T3			Average	24H-T4			Average	CK
PP2C1	27.3498	27.2952	26.9725	27.2058	28.5206	28.0976	28.4101	28.3428	27.2715	27.2519	27.3568	27.2934	27.9139	28.2061	28.0403	28.0534	31.39	31.62	30.49			PP2C2	21.979	22.097	22.2811	22.1191	23.6004	23.3522	23.5157	23.4894	25.989	25.6287	25.753	25.7903	24.109	24.1604	24.1869	24.1521	21.2002	21.2021	22.6216
PP2C6	23.6935	23.5107	23.3762	23.5268	24.2786	24.3723	24.1578	24.2695	22.3606	22.2873	22.0667	22.2382	24.1586	23.8763	23.9982	24.011	26.63	26.07	26.63			PP2C3	23.366	23.5517	23.401	23.4395	24.6685	24.6601	24.6222	24.6503	26.8049	26.9541	27.0474	26.9355	27.193	27.2604	27.3623	27.2719	26.5237	25.7689	26.3519
PP2C7	23.3981	23.0492	23.1	23.1824	24.9453	25.1846	24.5945	24.9081	21.6017	21.8284	21.1324	21.5208	23.4855	23.5544	23.3868	23.4756	25.63	25.86	25.81			PP2C4	26.3272	26.1711	26.0207	26.173	24.9015	24.978	24.7965	24.892	28.5284	28.2211	28.5518	28.4338	24.2406	24.158	24.2712	24.2233	23.4736	22.4017	23.7635
PP2C8	25.8136	25.8548	25.6202	25.7629	27.2436	27.55	27.5502	27.4479	24.4673	24.5427	24.4635	24.4912	26.0879	26.1086	26.0317	26.0761	27.42	27.64	28.22			PP2C5	29.1587	29.2132	29.0909	29.1543	28.0727	28.1757	28.4727	28.2403	30.4961	30.8855	30.5673	30.6496	27.3785	27.4707	27.3171	27.3888	26.6208	25.0294	25.22
PP2C9	22.46	22.2517	22.2229	22.3115	23.25	22.7264	23.2765	23.0843	23.1634	23.982	23.2057	23.4504	22.9219	22.633	22.7561	22.7703	24.08	24.29	24.83			PP2C15	26.2748	26.1754	26.0796	26.1766	24.5602	24.6154	24.4412	24.5389	28.4195	28.1196	28.1215	28.2202	29.0881	28.9255	29.1012	29.0382	25.9617	26.1707	25.9053
PP2C10	24.0703	24.126	24.1075	24.1013	23.0234	23.4779	23.1735	23.2249	23.3234	23.6256	23.7048	23.5513	24.3441	24.1884	24.2409	24.2578	25.82	25.54	25.51			PP2C18	29.6368	29.8341	29.5591	29.6767	27.1598	27.2512	27.2299	27.2136	27.8145	27.7956	27.1526	27.5876	28.0505	28.056	28.0307	28.0457	25.6505	24.8051	25.9531
PP2C11	28.8077	29.5833	29.5379	29.3096	27.2655	27.8271	27.9093	27.6673	28.7645	28.3335	28.6906	28.5962	29.4639	29.8946	30.1689	29.8425	32.06	32.18	31.88			PP2C19	27.4972	27.2685	27.1831	27.3163	25.952	25.7195	25.416	25.6958	29.2773	29.3739	29.2164	29.2892	27.4577	27.6388	27.3469	27.4811	25.565	25.3759	25.6276
PP2C12	23.9024	23.8662	23.5957	23.7881	22.9602	22.2401	22.588	22.5961	22.2068	22.0086	22.0882	22.1012	23.9619	24.0515	23.999	24.0041	26.29	26.18	27.06			PP2C22	25.0082	24.8524	24.7292	24.8632	24.4863	24.8301	25.3012	24.8725	25.5289	25.7397	25.9228	25.7304	27.951	27.9872	28.1024	28.0135	25.227	25.3696	25.0908
PP2C13	28.4442	28.1877	28.1895	28.2738	28.696	28.7234	28.8633	28.7609	29.3323	29.5145	29.3549	29.4006	28.8872	29.5624	29.3538	29.2678	32.8	33.07	33.18			PP2C28	26.3519	25.6581	25.7692	25.9264	25.3962	24.9102	25.0644	25.1236	27.3384	27.2669	27.2271	27.2775	25.026	24.9818	25.1562	25.0547	24.0851	24.1783	24.0619
PP2C14	28.592	28.6284	28.3997	28.54	29.1235	29.0443	28.9424	29.0367	30.67	30.2414	30.7574	30.5563	30.5658	30.1547	30.2684	30.3296	33.51	33.6	32.9			PP2C39	25.9804	25.9782	25.9821	25.9803	25.6707	25.6776	25.9006	25.7497	30.1911	30.3924	30.1577	30.2471	28.4205	28.278	28.4063	28.3683	26.1883	25.8782	25.1415
PP2C16	28.4114	28.1477	28.1628	28.2406	26.1169	26.0896	26.4829	26.2298	27.9589	28.0963	27.8884	27.9812	28.6008	28.9728	28.6183	28.7307	31.13	31.28	30.92			PP2C40	27.2563	27.6172	27.5463	27.4733	27.2815	27.3726	27.4456	27.3666	29.6284	29.853	30.1698	29.8838	28.4568	28.5204	28.3261	28.4345	27.3236	26.7144	26.1827
PP2C17	25.2928	25.212	25.121	25.2086	26.3956	26.3669	26.0726	26.2784	24.4885	24.3799	24.5066	24.4583	25.6899	25.697	25.7693	25.7187	28.76	28.84	28.82			PP2C52	28.4851	28.4257	28.3841	28.4316	28.6242	28.0141	27.8976	28.1786	31.1931	30.7485	30.6598	30.8671	27.926	27.8127	27.7794	27.8393	25.1827	25.9789	26.2357
PP2C20	21.8271	21.7105	21.6845	21.7407	22.71	22.5172	22.4169	22.548	20.6474	20.5174	20.4623	20.5424	22.379	22.5045	22.2675	22.3837	23.92	24.11	24.45			ACT	23.2842	23.4814	23.3989	23.3882	22.9672	23.0287	23.1263	23.0407	25.8858	25.9728	25.8565	25.905	23.5318	23.5592	23.7759	23.6223	21.772	21.9627	21.7738	21.8361
PP2C21	21.2929	21.1271	21.1592	21.1931	22.517	23.2559	22.4411	22.738	21.535	21.3756	21.4812	21.4639	23.1359	23.4363	23.8094	23.4605	24.75	24.61	24.69
PP2C23	25.2875	25.373	25.1458	25.2688	22.806	22.9565	22.9673	22.9099	23.0589	23.0167	23.1961	23.0906	24.5282	24.4741	24.5869	24.5297	27.56	27.53	27.68			∆CT
PP2C24	25.1196	24.8592	24.8229	24.9339	26.3287	26.1163	26.3203	26.2551	24.1335	23.9868	24.1032	24.0745	24.5012	24.2475	24.8492	24.5326	27.58	27.34	27.22				24H-T1			24H-T2			24H-T3			24H-T4			CK			Average
PP2C25	22.9237	22.9289	22.9193	22.924	23.8888	23.9901	23.7976	23.8922	22.4282	22.2377	22.3299	22.332	23.0286	23.0971	23.4676	23.1977	25.16	25.56	25.62			PP2C2	-1.41099	-1.29301	-1.10885	0.560382	0.31219	0.47569	0.0790461	-0.281279	-0.157009	0.48896	0.540443	0.566927	-0.639803	-0.637887	0.781626	-0.165355
PP2C26	21.4329	21.3704	21.3127	21.372	22.447	22.5864	22.3767	22.47	22.8543	22.7333	22.9693	22.8523	22.2325	22.2361	22.3721	22.2802	24.71	24.78	24.57			PP2C3	-0.0239931	0.16167	0.0109705	1.62851	1.6201	1.58222	0.894924	1.04413	1.13741	3.57303	3.64044	3.74226	4.68372	3.92891	4.51193	4.37485
PP2C27	25.7893	25.7459	25.8759	25.8037	27.6734	27.5146	27.5866	27.5915	24.7914	24.6471	24.6983	24.7123	25.7983	25.6002	25.5802	25.6596	28.16	28.06	27.76			PP2C4	2.93715	2.7811	2.63071	1.86149	1.93796	1.75646	2.61843	2.31113	2.64184	0.62056	0.538048	0.651198	1.63356	0.56172	1.92355	1.37294
PP2C29	29.0826	29.1894	29.0831	29.1184	28.5382	28.2719	28.6877	28.4993	27.9895	28.2003	28.003	28.0642	29.2847	29.6488	29.367	29.4335	31	30.91	31.14			PP2C5	5.76872	5.82322	5.70089	5.03268	5.13568	5.43268	4.58608	4.97551	4.65734	3.75853	3.85068	3.69707	4.78081	3.18938	3.38	3.7834
PP2C30	26.5471	26.376	26.4411	26.4547	27.3018	27.7508	27.109	27.3872	25.128	24.9158	24.8654	24.9697	25.8885	26.2694	26.3319	26.1633	28.64	28.67	28.59			PP2C15	2.88481	2.78544	2.68959	1.52019	1.57542	1.40118	2.50952	2.20958	2.21149	5.46807	5.30552	5.48116	4.12173	4.3307	4.06531	4.17258
PP2C31	23.9433	23.9227	23.8533	23.9065	24.6845	24.4726	24.5984	24.5851	23.0123	22.8161	22.8405	22.8896	23.8653	23.3854	23.8881	23.713	26.17	26.04	26.03			PP2C18	6.24683	6.44408	6.16906	4.11983	4.21117	4.18993	1.90445	1.88563	1.24261	4.43048	4.43601	4.41068	3.81053	2.96511	4.11313	3.62959
PP2C32	27.6423	27.5741	27.148	27.4548	28.5755	28.1619	28.3873	28.3749	26.6442	26.5791	26.6848	26.636	27.4564	27.5012	27.804	27.5872	30.09	30.33	29.95			PP2C19	4.10721	3.87847	3.7931	2.91203	2.67949	2.37597	3.36729	3.46386	3.30635	3.83766	4.01885	3.72686	3.72496	3.53595	3.78759	3.68283
PP2C33	26.8538	26.7979	26.4997	26.7172	28.3837	28.3894	28.1808	28.318	27.6924	27.5516	27.6137	27.6192	28.0206	27.7863	27.9777	27.9282	29.02	29.09	28.91			PP2C22	1.61817	1.46238	1.33918	1.44635	1.79006	2.26115	-0.381142	-0.170303	0.0127943	4.33098	4.36722	4.48242	3.38696	3.52961	3.25079	3.38912
PP2C34	22.3368	22.2651	22.5544	22.3854	21.0871	21.1568	20.4929	20.9123	21.4679	22.1034	21.9681	21.8465	20.9347	21.1304	20.9654	21.0102	22.15	22.08	22.33			PP2C28	2.96185	2.26806	2.37919	2.35616	1.87015	2.02439	1.42845	1.35693	1.31706	1.40596	1.36182	1.53621	2.24512	2.33826	2.22187	2.26842
PP2C35	25.7277	25.0817	25.557	25.4555	24.6	24.274	23.9361	24.2701	25.3675	25.3921	26.0964	25.6187	24.0023	23.4867	24.2759	23.9216	26.16	26.08	25.92			PP2C39	2.59045	2.58818	2.59214	2.63075	2.63763	2.8606	4.28105	4.48242	4.24768	4.80052	4.65803	4.7863	4.34827	4.03823	3.30145	3.89598
PP2C36	23.4784	23.072	23.1448	23.2317	22.0542	22.3045	22.7544	22.371	23.6555	23.8299	23.382	23.6225	22.0524	22.1141	22.063	22.0765	23.82	23.57	23.68			PP2C40	3.86633	4.22724	4.15634	4.24154	4.33257	4.40564	3.71843	3.94302	4.25984	4.83684	4.9004	4.70613	5.4836	4.87435	4.3427	4.90021
PP2C37	26.3415	26.0801	25.8386	26.0867	24.1289	24.4493	24.4741	24.3508	26.1516	26.19	26.4116	26.2511	24.4004	24.5933	24.5871	24.5269	26.21	26.1	28.75			PP2C52	5.09512	5.03566	4.99415	5.5842	4.97411	4.85763	5.28307	4.83846	4.74978	4.30602	4.19267	4.15937	3.3427	4.1389	4.39567	3.95909
PP2C38	26.5692	26.505	25.9999	26.358	24.2998	24.3803	24.5415	24.4072	26.4609	26.4098	26.6702	26.5136	26.1033	26.0625	26.2069	26.1242	27.49	27.44	27.45
PP2C41	30.1617	30.1577	30.0619	30.1271	29.2146	29.8946	29.3761	29.4951	29.6225	29.7579	29.6658	29.6821	28.4327	28.2799	28.3699	28.3609	29.34	29.29	29.27			-∆∆CT
PP2C42	24.3671	24.4146	24.2909	24.3575	22.4966	22.6506	22.831	22.6594	24.854	25.1987	24.5307	24.8611	23.1374	22.9361	23.1747	23.0827	25.33	24.62	24.45				24H-T1			24H-T2			24H-T3			24H-T4
PP2C43	26.0562	26.178	25.888	26.0407	24.2921	23.8611	23.5479	23.9003	24.6057	24.9454	25.2461	24.9324	24.6272	24.2843	24.2313	24.3809	26.24	26.21	26.48			PP2C2	1.24564	1.12765	0.943496	-0.725736	-0.477545	-0.641044	-0.244401	0.115924	-0.00834535	-0.654315	-0.705797	-0.732282
PP2C44	24.2553	23.9369	23.7166	23.9696	23.7358	23.0991	23.4762	23.437	26.3552	26.5622	26.578	26.4985	25.2976	25.221	25.2886	25.2691	27.32	27.88	27.94			PP2C3	4.39885	4.21318	4.36388	2.74634	2.75475	2.79263	3.47993	3.33072	3.23744	0.801826	0.734414	0.632599
PP2C45	21.6199	21.4941	21.4349	21.5163	20.1885	20.0896	20.092	20.1234	22.5981	22.5289	22.7183	22.6151	22.165	22.3076	22.4709	22.3145	26.28	26.58	26.69			PP2C4	-1.56421	-1.40816	-1.25777	-0.488549	-0.565022	-0.383519	-1.24548	-0.938186	-1.26889	0.752383	0.834895	0.721744
PP2C46	24.6623	24.7634	24.733	24.7196	24.6772	25.8947	25.0793	25.217	26.0535	25.9215	26.0421	26.0057	24.9844	25.2229	25.2284	25.1452	26.06	25.79	25.39			PP2C5	-1.98533	-2.03983	-1.91749	-1.24928	-1.35228	-1.64928	-0.802686	-1.19212	-0.873949	0.024865	-0.0672805	0.0863213
PP2C47	25.4418	25.6449	25.5093	25.532	24.5004	23.7524	23.4678	23.9069	25.3143	25.3011	25.8861	25.5005	24.8916	24.5373	24.8473	24.7587	25.43	25.54	25.39			PP2C15	1.28777	1.38714	1.48299	2.65239	2.59716	2.7714	1.66306	1.963	1.96109	-1.29549	-1.13294	-1.30858
PP2C48	22.3899	22.3417	22.3339	22.3552	21.6403	21.4618	21.38	21.494	23.3855	23.7842	23.0809	23.4169	21.8553	21.7788	21.9239	21.8527	23.29	22.97	23.58			PP2C18	-2.61724	-2.81448	-2.53947	-0.490239	-0.581574	-0.560338	1.72514	1.74397	2.38698	-0.80089	-0.806415	-0.781088
PP2C49	23.55	23.4914	23.7007	23.5807	24.3966	24.4477	24.214	24.3528	26.5191	25.9458	26.0938	26.1862	23.6424	23.3271	23.6349	23.5348	24.5	24.52	24.7			PP2C19	-0.424374	-0.195633	-0.110264	0.770804	1.00335	1.30686	0.315542	0.218976	0.376483	-0.154829	-0.336012	-0.0440233
PP2C50	34.1718	33.5218	33.2613	33.6516	32.3491	34.7211	32.458	33.1761	32.8416	32.7316	32.5745	32.7159	32.0404	32.1523	32.299	32.1639	34.41	33.843	34.57			PP2C22	1.77095	1.92674	2.04994	1.94277	1.59906	1.12797	3.77026	3.55942	3.37633	-0.941857	-0.978097	-1.0933
PP2C51	22.848	22.9235	22.7997	22.8571	22.5442	22.2626	21.928	22.2449	23.7897	23.7896	24.075	23.8847	22.1851	21.9958	22.362	22.181	23.4	23.06	23.6			PP2C28	-0.693434	0.000356801	-0.110775	-0.0877471	0.398263	0.244031	0.839969	0.911487	0.951358	0.86246	0.906596	0.732211
PP2C53	23.5175	23.373	23.3165	23.4023	21.3954	22.0954	21.32	21.6036	23.1337	22.8808	22.993	23.0025	21.7369	21.5469	21.8109	21.6982	22.86	23.26	23.22			PP2C39	1.30554	1.3078	1.30384	1.26524	1.25835	1.03538	-0.38507	-0.586438	-0.3517	-0.904531	-0.762042	-0.890317
PP2C54	29.8987	29.1434	29.6474	29.5632	28.2158	28.5865	28.1657	28.3227	29.5913	29.7989	29.8971	29.7624	29.3022	29.0254	29.3339	29.2205	33.72	33.16	32.9			PP2C40	1.03389	0.67297	0.743876	0.658679	0.567645	0.494578	1.18178	0.957199	0.640371	0.0633782	-0.000182298	0.194081
PP2C55	21.836	22.0387	21.9967	21.9571	20.5791	20.3327	20.3646	20.4255	22.0209	22.0017	22.1131	22.0452	21.2727	21.2219	21.4342	21.3096	26.9	26.47	25.83			PP2C52	-1.13603	-1.07658	-1.03506	-1.62511	-1.01502	-0.898543	-1.32398	-0.879367	-0.79069	-0.346928	-0.233578	-0.200279
PP2C56	24.2689	24.3108	24.2922	24.2906	23.3555	23.5008	23.4152	23.4239	25.3653	25.21	25.3563	25.3105	23.307	23.1363	23.2108	23.218	25.32	25.97	25.61
act	23.2376	23.2708	23.836	23.4482	22.626	23.4911	22.8648	22.9939	24.5008	24.6967	25.1077	24.7684	22.7613	22.7932	23.4762	23.0102	25.41	25.09	25.45	25.3167
∆CT
	24-T1			24-T2			24-T3			24-T4			CK			Average						2-∆∆CT
PP2C1	3.90176	3.84725	3.52446	5.52661	5.10357	5.4161	2.50351	2.48395	2.58883	4.90388	5.19613	5.03027	6.073	6.303	5.173	5.84967							24H-T1			24H-T2			24H-T3			24H-T4
PP2C6	0.245493	0.0627269	-0.071848	1.28456	1.37827	1.16378	-2.40737	-2.48073	-2.70127	1.1486	0.866268	0.988241	1.313	0.753	1.313	1.12633						PP2C2	2.37123	2.18503	1.92318	0.604688	0.718199	0.641249	0.844166	1.08367	0.994232	0.635377	0.613104	0.601951
PP2C7	-0.0499077	-0.398771	-0.347994	1.9513	2.19055	1.60045	-3.16631	-2.93963	-3.63559	0.475472	0.544392	0.376826	0.313	0.543	0.493	0.449667						PP2C3	21.0953	18.5479	20.5902	6.71014	6.74936	6.92893	11.1574	10.0611	9.43121	1.74331	1.66372	1.55036
PP2C8	2.36563	2.40682	2.17217	4.24959	4.55605	4.55618	-0.300669	-0.225331	-0.304474	3.07789	3.09862	3.02167	2.103	2.323	2.903	2.443						PP2C4	0.338162	0.376791	0.41819	0.712742	0.675945	0.766566	0.421767	0.521889	0.414978	1.68457	1.78373	1.64917
PP2C9	-0.988039	-1.19625	-1.22512	0.255977	-0.267615	0.282533	-1.60455	-0.786	-1.56234	-0.0881155	-0.37701	-0.253941	-1.237	-1.027	-0.487	-0.917						PP2C5	0.252555	0.243193	0.264714	0.420657	0.391672	0.318798	0.573281	0.43766	0.545651	1.01738	0.954435	1.06166
PP2C10	0.622343	0.677963	0.659492	0.0294356	0.483871	0.179468	-1.44461	-1.14238	-1.06316	1.3341	1.17844	1.23089	0.503	0.223	0.193	0.306333						PP2C15	2.4415	2.61559	2.79528	6.28708	6.05093	6.82769	3.16687	3.89871	3.89355	0.407399	0.455986	0.403719
PP2C11	5.35972	6.13529	6.08988	4.27152	4.8331	4.91533	3.99653	3.56546	3.92258	6.45391	6.88456	7.15888	6.743	6.863	6.563	6.723						PP2C18	0.16298	0.142153	0.172006	0.711907	0.668234	0.678143	3.30613	3.34955	5.23063	0.573995	0.571801	0.581928
PP2C12	0.454428	0.418199	0.147665	-0.0338102	-0.753905	-0.405995	-2.56122	-2.75939	-2.67979	0.951884	1.04147	0.988981	0.973	0.863	1.743	1.193						PP2C19	0.745162	0.87319	0.926418	1.70622	2.00464	2.47403	1.24448	1.16391	1.29817	0.898239	0.792228	0.969946
PP2C13	4.9962	4.73972	4.74149	5.702	5.72945	5.86925	4.56428	4.74648	4.5869	5.87718	6.55242	6.34381	7.483	7.753	7.863	7.69967						PP2C22	3.41279	3.80195	4.14089	3.84443	3.02946	2.18551	13.6446	11.7894	10.3843	0.520562	0.507649	0.468687
PP2C14	5.14398	5.18042	4.95173	6.12948	6.0503	5.94843	5.90199	5.47345	5.98941	7.5558	7.14465	7.25839	8.193	8.283	7.583	8.01967						PP2C28	0.61838	1.00025	0.926091	0.940991	1.31792	1.1843	1.79001	1.88098	1.93369	1.81814	1.87462	1.66118
PP2C16	4.96336	4.69969	4.71482	3.12288	3.09561	3.48891	3.19087	3.32832	3.1204	5.59077	5.96285	5.60835	5.813	5.963	5.603	5.793						PP2C39	2.47176	2.47564	2.46886	2.40367	2.39222	2.04966	0.765742	0.665985	0.78366	0.534206	0.589661	0.539495
PP2C17	1.84485	1.76399	1.67296	3.40156	3.3729	3.07859	-0.27953	-0.388077	-0.261423	2.67989	2.68704	2.75928	3.443	3.523	3.503	3.48967						PP2C40	2.04754	1.59435	1.67467	1.57864	1.4821	1.40891	2.26857	1.94154	1.55873	1.04491	0.999874	1.144
PP2C20	-1.62085	-1.73747	-1.76352	-0.283967	-0.47683	-0.577097	-4.12055	-4.25059	-4.30571	-0.631033	-0.505464	-0.74246	-1.397	-1.207	-0.867	-1.157						PP2C52	0.45501	0.474153	0.487995	0.324186	0.494821	0.536428	0.399432	0.543606	0.578067	0.786257	0.850523	0.870383
PP2C21	-2.15509	-2.32086	-2.28876	-0.47696	0.261861	-0.552874	-3.23303	-3.39239	-3.28681	0.125866	0.426321	0.799437	-0.567	-0.707	-0.627	-0.633667
PP2C23	1.83951	1.92503	1.69778	-0.188036	-0.0374704	-0.026732	-1.70905	-1.75133	-1.57191	1.51822	1.46411	1.5769	2.243	2.213	2.363	2.273
PP2C24	1.6716	1.41118	1.37489	3.33471	3.12234	3.32626	-0.634524	-0.781189	-0.664824	1.49119	1.23755	1.8392	2.263	2.023	1.903	2.063
PP2C25	-0.5243	-0.519104	-0.528664	0.894763	0.996084	0.803604	-2.33976	-2.53025	-2.43812	0.0185568	0.0870612	0.457575	-0.157	0.243	0.303	0.129667
PP2C26	-2.01506	-2.07765	-2.13528	-0.547009	-0.407639	-0.617295	-1.91366	-2.03471	-1.7987	-0.777532	-0.773948	-0.637935	-0.607	-0.537	-0.747	-0.630333
PP2C27	2.34135	2.29791	2.4279	4.67942	4.52063	4.59256	0.0234486	-0.12094	-0.0696682	2.78827	2.59025	2.5702	2.843	2.743	2.443	2.67633
PP2C29	5.63459	5.7414	5.63513	5.54425	5.27793	5.69374	3.22147	3.43225	3.23502	6.27465	6.63878	6.35702	5.683	5.593	5.823	5.69967
PP2C30	3.09908	2.928	2.99312	4.30778	4.75677	4.11495	0.359954	0.147806	0.0973831	2.87852	3.25942	3.32195	3.323	3.353	3.273	3.31633
PP2C31	0.495346	0.474676	0.405333	1.69047	1.47859	1.60438	-1.7557	-1.95194	-1.92746	0.855347	0.375448	0.878147	0.853	0.723	0.713	0.763
PP2C32	4.19425	4.12611	3.70001	5.58152	5.16787	5.39327	1.87617	1.81108	1.9168	4.44635	4.49124	4.79403	4.773	5.013	4.633	4.80633
PP2C33	3.40585	3.34991	3.05169	5.38967	5.39543	5.18684	2.92444	2.78359	2.8457	5.01057	4.77627	4.96774	3.703	3.773	3.593	3.68967
PP2C34	-1.1112	-1.18292	-0.893646	-1.90688	-1.83717	-2.50108	-3.30007	-2.66456	-2.79993	-2.07534	-1.87963	-2.04456	-3.167	-3.237	-2.987	-3.13033
PP2C35	2.27973	1.63366	2.10905	1.60601	1.28004	0.9421	0.599489	0.62413	1.32843	0.992312	0.476713	1.26591	0.843	0.763	0.603	0.736333
PP2C36	0.0303554	-0.375954	-0.303207	-0.939833	-0.689469	-0.239646	-1.11254	-0.938094	-1.38596	-0.957607	-0.895927	-0.946991	-1.497	-1.747	-1.637	-1.627
PP2C37	2.89351	2.63212	2.39058	1.13494	1.45533	1.48008	1.38365	1.42196	1.64357	1.39037	1.58327	1.57711	0.893	0.783	3.433	1.703
PP2C38	3.12118	3.057	2.55188	1.3058	1.3863	1.54754	1.69292	1.64176	1.90224	3.09331	3.05245	3.19695	2.173	2.123	2.133	2.143
PP2C41	6.71367	6.70967	6.61392	6.22062	6.90062	6.38213	4.85448	4.98988	4.89779	5.42267	5.26995	5.35995	4.023	3.973	3.953	3.983
PP2C42	0.919054	0.966644	0.842928	-0.497412	-0.343405	-0.16297	0.0859543	0.430698	-0.237288	0.127415	-0.0739065	0.16467	0.013	-0.697	-0.867	-0.517
PP2C43	2.60816	2.73	2.44004	1.29806	0.867061	0.553873	-0.162341	0.177385	0.478084	1.61717	1.27429	1.22129	0.923	0.893	1.163	0.993
PP2C44	0.80728	0.488907	0.268551	0.741765	0.105089	0.482204	1.58721	1.79424	1.80998	2.28759	2.211	2.27863	2.003	2.563	2.623	2.39633
PP2C45	-1.82811	-1.95395	-2.01311	-2.80552	-2.90437	-2.90201	-2.16989	-2.23911	-2.04969	-0.844999	-0.702381	-0.539131	0.963	1.263	1.373	1.19967
PP2C46	1.21433	1.31542	1.28499	1.6832	2.90067	2.08526	1.28549	1.1535	1.27406	1.97437	2.21291	2.21836	0.743	0.473	0.073	0.429667
PP2C47	1.99381	2.1969	2.06127	1.5064	0.758436	0.473783	0.546318	0.533121	1.11809	1.8816	1.52731	1.8373	0.113	0.223	0.073	0.136333
PP2C48	-1.05811	-1.10632	-1.11407	-1.35368	-1.53222	-1.614	-1.38252	-0.983771	-1.68706	-1.15465	-1.23122	-1.08611	-2.027	-2.347	-1.737	-2.037
PP2C49	0.10198	0.0433731	0.252727	1.40263	1.45366	1.22003	1.75107	1.17776	1.32578	0.632365	0.317143	0.624871	-0.817	-0.797	-0.617	-0.743667
PP2C50	10.7238	10.0738	9.81328	9.35508	11.7271	9.46401	8.07358	7.96358	7.80652	9.03037	9.14231	9.289	9.093	8.526	9.253	8.95733
PP2C51	-0.599962	-0.524527	-0.64834	-0.449835	-0.731444	-1.06598	-0.978335	-0.9784	-0.693047	-0.824863	-1.0142	-0.647957	-1.917	-2.257	-1.717	-1.96367
PP2C53	0.0694561	-0.0749817	-0.131506	-1.59862	-0.898619	-1.67404	-1.6343	-1.88719	-1.77504	-1.2731	-1.4631	-1.19909	-2.457	-2.057	-2.097	-2.20367
PP2C54	6.45068	5.69541	6.19944	5.2218	5.59249	5.17171	4.82331	5.03088	5.12908	6.29224	6.01543	6.32386	8.403	7.843	7.583	7.943
PP2C55	-1.61204	-1.40927	-1.45129	-2.41494	-2.66126	-2.62941	-2.74707	-2.76633	-2.65495	-1.73732	-1.78813	-1.57579	1.583	1.153	0.513	1.083
PP2C56	0.820919	0.862778	0.844179	0.361532	0.506826	0.421218	0.597322	0.441978	0.588314	0.296955	0.126293	0.200783	0.003	0.653	0.293	0.316333
—∆∆CT
	24-T1			24-T2			24-T3			24-T4			CK
PP2C1	1.94791	2.00242	2.32521	0.323056	0.746096	0.433562	3.34616	3.36572	3.26083	0.945786	0.653539	0.819399	-0.223333	-0.453333	0.676667
PP2C6	0.88084	1.06361	1.19818	-0.158231	-0.25194	-0.0374509	3.53371	3.60706	3.8276	-0.0222703	0.260065	0.138092	-0.186667	0.373333	-0.186667
PP2C7	0.499574	0.848438	0.797661	-1.50164	-1.74089	-1.15079	3.61598	3.38929	4.08526	-0.0258051	-0.0947252	0.0728411	0.136667	-0.0933333	-0.0433333
PP2C8	0.077367	0.0361778	0.270827	-1.80659	-2.11305	-2.11318	2.74367	2.66833	2.74747	-0.634889	-0.655622	-0.578666	0.34	0.12	-0.46
PP2C9	0.0710391	0.279253	0.308121	-1.17298	-0.649385	-1.19953	0.687554	-0.131	0.64534	-0.828885	-0.53999	-0.663059	0.32	0.11	-0.43
PP2C10	-0.31601	-0.37163	-0.353159	0.276898	-0.177538	0.126866	1.75094	1.44872	1.3695	-1.02777	-0.872111	-0.924557	-0.196667	0.0833333	0.113333
PP2C11	1.36328	0.58771	0.63312	2.45148	1.8899	1.80767	2.72647	3.15754	2.80042	0.269087	-0.16156	-0.435884	-0.02	-0.14	0.16
PP2C12	0.738572	0.774801	1.04534	1.22681	1.9469	1.59899	3.75422	3.95239	3.87279	0.241116	0.151528	0.204019	0.22	0.33	-0.55
PP2C13	2.70347	2.95994	2.95818	1.99767	1.97022	1.83041	3.13538	2.95318	3.11276	1.82248	1.14725	1.35586	0.216667	-0.0533333	-0.163333
PP2C14	2.87569	2.83925	3.06794	1.89018	1.96936	2.07124	2.11768	2.54622	2.03026	0.463867	0.875013	0.76128	-0.173333	-0.263333	0.436667
PP2C16	0.829644	1.09331	1.07818	2.67012	2.69739	2.30409	2.60213	2.46468	2.6726	0.202231	-0.169847	0.184655	-0.02	-0.17	0.19
PP2C17	1.64482	1.72568	1.8167	0.0881054	0.116767	0.411077	3.7692	3.87774	3.75109	0.809781	0.802624	0.730389	0.0466667	-0.0333333	-0.0133333
PP2C20	0.463853	0.580469	0.606517	-0.873033	-0.68017	-0.579903	2.96355	3.09359	3.14871	-0.525967	-0.651536	-0.41454	0.24	0.05	-0.29
PP2C21	1.52143	1.68719	1.65509	-0.156707	-0.895528	-0.0807925	2.59936	2.75872	2.65315	-0.759533	-1.05999	-1.4331	-0.0666667	0.0733333	-0.00666667
PP2C23	0.433486	0.347968	0.575221	2.46104	2.31047	2.29973	3.98205	4.02433	3.84491	0.754781	0.80889	0.696101	0.03	0.06	-0.09
PP2C24	0.391398	0.651823	0.688111	-1.27171	-1.05934	-1.26326	2.69752	2.84419	2.72782	0.571808	0.825455	0.223799	-0.2	0.04	0.16
PP2C25	0.653966	0.648771	0.65833	-0.765097	-0.866417	-0.673937	2.46943	2.65992	2.56779	0.11111	0.0426055	-0.327908	0.286667	-0.113333	-0.173333
PP2C26	1.38473	1.44731	1.50495	-0.0833243	-0.222694	-0.0130385	1.28333	1.40438	1.16836	0.147199	0.143615	0.00760208	-0.0233333	-0.0933333	0.116667
PP2C27	0.334985	0.378427	0.248435	-2.00308	-1.84429	-1.91623	2.65288	2.79727	2.746	-0.11194	0.086085	0.106137	-0.166667	-0.0666667	0.233333
PP2C29	0.0650727	-0.041735	0.0645406	0.155419	0.421732	0.00592253	2.47819	2.26741	2.46465	-0.574986	-0.939116	-0.657351	0.0166667	0.106667	-0.123333
PP2C30	0.21725	0.38833	0.323209	-0.991445	-1.44044	-0.798618	2.95638	3.16853	3.21895	0.43781	0.0569146	-0.00561399	-0.00666667	-0.0366667	0.0433333
PP2C31	0.267654	0.288324	0.357667	-0.927473	-0.715593	-0.841381	2.5187	2.71494	2.69046	-0.0923469	0.387552	-0.115147	-0.09	0.04	0.05
PP2C32	0.612083	0.680227	1.10632	-0.775182	-0.36154	-0.586937	2.93016	2.99526	2.88953	0.359981	0.315094	0.0123039	0.0333333	-0.206667	0.173333
PP2C33	0.283817	0.339752	0.637978	-1.70001	-1.70576	-1.49717	0.76523	0.906077	0.843968	-1.32091	-1.08661	-1.27807	-0.0133333	-0.0833333	0.0966667
PP2C34	-2.01913	-1.94741	-2.23669	-1.22345	-1.29316	-0.629253	0.169741	-0.465769	-0.330402	-1.05499	-1.2507	-1.08577	0.0366667	0.106667	-0.143333
PP2C35	-1.5434	-0.89733	-1.37271	-0.86968	-0.543705	-0.205767	0.136844	0.112203	-0.592093	-0.255978	0.25962	-0.529576	-0.106667	-0.0266667	0.133333
PP2C36	-1.65736	-1.25105	-1.32379	-0.687167	-0.937531	-1.38735	-0.514458	-0.688906	-0.241036	-0.669393	-0.731073	-0.680009	-0.13	0.12	0.01
PP2C37	-1.19051	-0.929122	-0.687585	0.568056	0.247674	0.222921	0.319354	0.281038	0.0594266	0.312628	0.119731	0.125891	0.81	0.92	-1.73
PP2C38	-0.978183	-0.914001	-0.408878	0.837195	0.756696	0.595462	0.450083	0.501242	0.240762	-0.950313	-0.90945	-1.05395	-0.03	0.02	0.01
PP2C41	-2.73067	-2.72667	-2.63092	-2.23762	-2.91762	-2.39913	-0.871484	-1.00688	-0.914788	-1.43967	-1.28695	-1.37695	-0.04	0.01	0.03
PP2C42	-1.43605	-1.48364	-1.35993	-0.0195878	-0.173595	-0.35403	-0.602954	-0.947698	-0.279712	-0.644415	-0.443094	-0.68167	-0.53	0.18	0.35
PP2C43	-1.61516	-1.737	-1.44704	-0.305057	0.125939	0.439127	1.15534	0.815615	0.514916	-0.624171	-0.281294	-0.228295	0.07	0.1	-0.17
PP2C44	1.58905	1.90743	2.12778	1.65457	2.29124	1.91413	0.80912	0.602093	0.586357	0.108745	0.185335	0.117706	0.393333	-0.166667	-0.226667
PP2C45	3.02778	3.15361	3.21277	4.00519	4.10404	4.10168	3.36956	3.43878	3.24936	2.04467	1.90205	1.7388	0.236667	-0.0633333	-0.173333
PP2C46	-0.784668	-0.88575	-0.855327	-1.25353	-2.471	-1.65559	-0.855823	-0.723834	-0.844396	-1.5447	-1.78325	-1.78869	-0.313333	-0.0433333	0.356667
PP2C47	-1.85748	-2.06057	-1.92493	-1.37007	-0.622102	-0.33745	-0.409984	-0.396787	-0.981758	-1.74526	-1.39097	-1.70097	0.0233333	-0.0866667	0.0633333
PP2C48	-0.978893	-0.930679	-0.922925	-0.683322	-0.504784	-0.423003	-0.654481	-1.05323	-0.349942	-0.882346	-0.805778	-0.950891	-0.01	0.31	-0.3
PP2C49	-0.845647	-0.78704	-0.996394	-2.1463	-2.19732	-1.96369	-2.49473	-1.92143	-2.06945	-1.37603	-1.06081	-1.36854	0.0733333	0.0533333	-0.126667
PP2C50	-1.76645	-1.11645	-0.855947	-0.397746	-2.76976	-0.506674	0.883754	0.993754	1.15081	-0.0730338	-0.184974	-0.331666	-0.135667	0.431333	-0.295667
PP2C51	-1.3637	-1.43914	-1.31533	-1.51383	-1.23222	-0.897683	-0.985332	-0.985267	-1.27062	-1.1388	-0.949467	-1.31571	-0.0466667	0.293333	-0.246667
PP2C53	-2.27312	-2.12868	-2.07216	-0.605048	-1.30505	-0.529628	-0.569368	-0.316476	-0.428629	-0.930567	-0.740568	-1.00458	0.253333	-0.146667	-0.106667
PP2C54	1.49232	2.24759	1.74356	2.7212	2.35051	2.77129	3.11969	2.91212	2.81392	1.65076	1.92757	1.61914	-0.46	0.1	0.36
PP2C55	2.69504	2.49227	2.53429	3.49794	3.74426	3.71241	3.83007	3.84933	3.73795	2.82032	2.87113	2.65879	-0.5	-0.07	0.57
PP2C56	-0.504586	-0.546444	-0.527846	-0.0451984	-0.190493	-0.104885	-0.280989	-0.125645	-0.27198	0.019378	0.19004	0.11555	0.313333	-0.336667	0.0233333
	24-T1			24-T2			24-T3			24-T4			CK
PP2C1	3.85815	4.00671	5.01139	1.25098	1.67725	1.35056	10.1694	10.3082	9.58537	1.92624	1.57302	1.76467	0.856584	0.730353	1.59844
PP2C6	1.84145	2.09015	2.2945	0.896123	0.839767	0.974375	11.5811	12.1852	14.1979	0.984682	1.19753	1.10045	0.878633	1.29534	0.878633
PP2C7	1.4138	1.80055	1.73828	0.353153	0.299186	0.450379	12.2608	10.478	16.974	0.982272	0.936451	1.05179	1.09936	0.937354	0.97041
PP2C8	1.05509	1.02539	1.2065	0.285866	0.231158	0.231136	6.69772	6.35693	6.7154	0.64399	0.634802	0.669583	1.26576	1.08673	0.726986
PP2C9	1.05047	1.21357	1.23809	0.443505	0.637552	0.435416	1.61055	0.913198	1.56411	0.562964	0.687776	0.631538	1.24833	1.07923	0.742262
PP2C10	0.803289	0.772909	0.782868	1.21159	0.884211	1.09192	3.36578	2.72965	2.5838	0.490468	0.546347	0.526842	0.872564	1.05946	1.08172
PP2C11	2.5727	1.50286	1.55092	5.46978	3.70609	3.50077	6.61833	8.92306	6.96642	1.20505	0.894058	0.739241	0.986233	0.907519	1.11729
PP2C12	1.66852	1.71095	2.06385	2.34049	3.85546	3.02932	13.4938	15.4806	14.6497	1.18191	1.11075	1.1519	1.16473	1.25701	0.68302
PP2C13	6.51367	7.78093	7.77141	3.99355	3.91827	3.55639	8.78708	7.74456	8.65037	3.5369	2.21491	2.55949	1.16205	0.963707	0.89296
PP2C14	7.33952	7.15646	8.38573	3.70683	3.91596	4.20248	4.33995	5.84101	4.08478	1.37923	1.83402	1.69499	0.886791	0.833161	1.35347
PP2C16	1.77725	2.13362	2.11137	6.36483	6.48627	4.93856	6.07181	5.52006	6.37576	1.15048	0.888937	1.13654	0.986233	0.888843	1.14076
PP2C17	3.12708	3.30736	3.52276	1.06297	1.0843	1.32968	13.6346	14.7	13.4645	1.75294	1.74427	1.65909	1.03288	0.97716	0.990801
PP2C20	1.37922	1.49534	1.52258	0.545998	0.624092	0.669009	7.80043	8.53617	8.8686	0.694493	0.636602	0.750259	1.18099	1.03526	0.817902
PP2C21	2.87075	3.22029	3.14943	0.89707	0.53755	0.945538	6.06019	6.76796	6.29037	0.590688	0.479636	0.370333	0.954842	1.05214	0.99539
PP2C23	1.35049	1.27277	1.48991	5.50612	4.96045	4.92366	15.8022	16.2721	14.3693	1.68738	1.75186	1.62012	1.02101	1.04247	0.939523
PP2C24	1.31166	1.57115	1.61117	0.414168	0.479852	0.416602	6.48688	7.18102	6.62456	1.48639	1.77209	1.1678	0.870551	1.02811	1.11729
PP2C25	1.57349	1.56783	1.57826	0.588414	0.548507	0.626794	5.53825	6.31999	5.92899	1.08006	1.02997	0.796691	1.21982	0.92445	0.886791
PP2C26	2.61122	2.727	2.83814	0.94388	0.856964	0.991003	2.434	2.64704	2.24757	1.10742	1.10467	1.00528	0.983957	0.937354	1.08423
PP2C27	1.26136	1.29992	1.18792	0.249466	0.278492	0.264947	6.28924	6.95125	6.70855	0.925343	1.06149	1.07634	0.890899	0.954842	1.17555
PP2C29	1.04614	0.971486	1.04575	1.11374	1.33953	1.00411	5.57199	4.81459	5.51992	0.671293	0.521552	0.634041	1.01162	1.07674	0.918064
PP2C30	1.16252	1.30888	1.25111	0.502974	0.368456	0.5749	7.76173	8.99129	9.31109	1.35455	1.04024	0.996116	0.99539	0.974905	1.03049
PP2C31	1.20385	1.22122	1.28135	0.525778	0.608955	0.558109	5.73067	6.56567	6.4552	0.937996	1.30817	0.923288	0.939523	1.02811	1.03526
PP2C32	1.52846	1.60239	2.15296	0.584315	0.778334	0.665755	7.62197	7.97374	7.4103	1.28341	1.24409	1.00856	1.02337	0.866537	1.12766
PP2C33	1.21741	1.26554	1.55615	0.307784	0.306559	0.354248	1.69964	1.87394	1.79498	0.400283	0.470867	0.412345	0.990801	0.943874	1.0693
PP2C34	0.246707	0.259281	0.212173	0.428257	0.408056	0.646511	1.12486	0.724085	0.795315	0.481299	0.420245	0.471141	1.02574	1.07674	0.905425
PP2C35	0.343076	0.536879	0.386164	0.547268	0.686007	0.867078	1.0995	1.08088	0.66338	0.837419	1.19716	0.692758	0.928731	0.981686	1.09682
PP2C36	0.31702	0.420143	0.399483	0.621072	0.522126	0.382265	0.700056	0.620324	0.846137	0.628771	0.602456	0.624161	0.913831	1.08673	1.00696
PP2C37	0.438149	0.525178	0.620892	1.48252	1.18729	1.16709	1.24777	1.21507	1.04205	1.24197	1.08653	1.09118	1.75321	1.89212	0.301452
PP2C38	0.507619	0.530711	0.753209	1.78657	1.68962	1.51096	1.36612	1.41543	1.18162	0.51752	0.532388	0.481649	0.97942	1.01396	1.00696
PP2C41	0.150656	0.151074	0.161442	0.212037	0.132346	0.189579	0.546584	0.497621	0.530422	0.368651	0.409818	0.385033	0.972655	1.00696	1.02101
PP2C42	0.369577	0.357584	0.389602	0.986515	0.886631	0.782396	0.658404	0.518459	0.823755	0.639752	0.735556	0.623443	0.692555	1.13288	1.27456
PP2C43	0.32643	0.299993	0.366774	0.80941	1.09122	1.35578	2.22737	1.76005	1.42891	0.648793	0.822853	0.853643	1.04972	1.07177	0.888843
PP2C44	3.00852	3.75139	4.37045	3.14829	4.89478	3.76886	1.75214	1.51792	1.50145	1.07829	1.13708	1.08501	1.31342	0.890899	0.854607
PP2C45	8.15554	8.89882	9.27132	16.0576	17.1964	17.1683	10.3357	10.8436	9.50944	4.12578	3.73743	3.33757	1.17827	0.95705	0.886791
PP2C46	0.580486	0.541206	0.55274	0.41942	0.180366	0.317407	0.55255	0.605486	0.556944	0.342767	0.290529	0.289434	0.80478	0.97041	1.28046
PP2C47	0.275958	0.239722	0.263353	0.386874	0.649723	0.791439	0.752632	0.759548	0.506362	0.29828	0.381308	0.307579	1.0163	0.941696	1.04488
PP2C48	0.507369	0.524612	0.527438	0.62273	0.704766	0.74587	0.635304	0.481888	0.784616	0.542485	0.572053	0.517313	0.993092	1.23971	0.812252
PP2C49	0.556461	0.579532	0.501251	0.225892	0.218042	0.256372	0.177423	0.263992	0.23825	0.385277	0.479363	0.387284	1.05214	1.03766	0.915945
PP2C50	0.293932	0.461229	0.552503	0.759043	0.146628	0.703843	1.84517	1.99136	2.22039	0.950637	0.879665	0.794619	0.910249	1.34848	0.814696
PP2C51	0.388583	0.368787	0.401835	0.35018	0.425661	0.536748	0.50511	0.505132	0.414482	0.454136	0.517824	0.401728	0.968171	1.22547	0.842842
PP2C53	0.206882	0.228666	0.237803	0.65745	0.404708	0.692733	0.673912	0.803029	0.742968	0.524652	0.598504	0.498417	1.19196	0.903335	0.928731
PP2C54	2.8134	4.74888	3.34861	6.59422	5.10004	6.8272	8.69202	7.52723	7.03191	3.13999	3.80413	3.07193	0.726986	1.07177	1.28343
PP2C55	6.47573	5.62662	5.79292	11.2975	13.4009	13.1083	14.2222	14.4133	13.3424	7.06317	7.31638	6.31502	0.707107	0.952638	1.48452
PP2C56	0.704863	0.684706	0.69359	0.969157	0.876306	0.929879	0.823027	0.916594	0.828182	1.01352	1.1408	1.08339	1.24258	0.791869	1.0163

## Sheet: P value
	Mean value, SE and T-test of relative expression of PP2C genes
T1	2-∆∆CT value				T1						T2	2-∆∆CT value				T2						T3	2-∆∆CT value				T3						T4	2-∆∆CT value				T4
	0h	6H	12H	24H		0h	6H	12H	24H			0h	6H	12H	24H		0h	6H	12H	24H			0h	6H	12H	24H		0h	6H	12H	24H			0h	6H	12H	24H		0h	6H	12H	24H
PP2C1	1.03049	2.29569	2.97122	3.85815	Average (2-∆∆CT)	1.00042	3.09428	2.70205	4.29208		PP2C1	1.03049	3.81021	1.8205	1.25098	Average (2-∆∆CT)	1	4.32333	2.31667	1.42667		PP2C1	1.03049	4.12771	5.76397	10.1694	Average (2-∆∆CT)	1	4.0963	5.5571	10.021		PP2C1	1.03049	1.58116	2.78798	1.92624	Average (2-∆∆CT)	1	1.3259	2.2114	1.7546
PP2C1	1.00928	3.02924	1.82402	4.00671	SE	0.02082	0.48036	0.45081	0.36094		PP2C1	1.00928	4.79481	2.80391	1.67725	SE	0.0208167	0.283862	0.28298	0.129915		PP2C1	1.00928	4.68844	6.30518	10.3082	SE	0.02082	0.35129	0.5024	0.22145		PP2C1	1.00928	1.28925	2.11732	1.57302	SE	0.02082	0.13803	0.30935	0.10209
PP2C1	0.961483	3.95793	3.3109	5.01139	P value		0.01216	0.0194541	0.000817831		PP2C1	0.961483	4.37255	2.32535	1.35056	P value		0.000312327	0.00985293	0.0308792		PP2C1	0.961483	3.47277	4.60209	9.58537	P value		0.000920603	0.000821775	2.20772e-06		PP2C1	0.961483	1.10722	1.72882	1.76467	P value		0.0800389	0.0174523	0.00192679
							*	*	**									**	**	*									**	**	**										*	**
PP2C2	1.39069	1.72268	2.56421	2.37123	Average (2-∆∆CT)	1.09958	1.44286	2.47423	2.15981		PP2C2	1.39069	0.7774	1.38763	0.604688	Average (2-∆∆CT)	1.1	0.633333	1.39333	0.653333		PP2C2	1.39069	2.46292	3.32643	0.844166	Average (2-∆∆CT)	1.1	2.7517	3.1881	0.974		PP2C2	1.39069	0.308841	0.921052	0.635377	Average (2-∆∆CT)	1.1	0.3253	1.035	0.6168
PP2C2	1.38885	1.42117	2.46919	2.18503	SE	0.29	0.1562	0.0491	0.13077		PP2C2	1.38885	0.57245	1.52753	0.718199	SE	0.29	0.0735603	0.0779601	0.0352767		PP2C2	1.38885	3.21909	3.20791	1.08367	SE	0.29	0.23584	0.08616	0.06987		PP2C2	1.38885	0.34479	1.12872	0.613104	SE	0.29	0.01048	0.0608	0.00983
PP2C2	0.519204	1.18474	2.3893	1.92318	P value		0.356063	0.00954098	0.0289837		PP2C2	0.519204	0.547225	1.25721	0.641249	P value		0.193418	0.387383	0.202438		PP2C2	0.519204	2.57317	3.02993	0.994232	P value		0.0115268	0.00231428	0.695623		PP2C2	0.519204	0.322376	1.05534	0.601951	P value		0.0560194	0.838323	0.171709
								**	*																				*	**
PP2C3	0.807919	17.4576	17.4286	21.0953	Average (2-∆∆CT)	1.0271	11.7996	18.0971	20.0778		PP2C3	0.807919	5.94206	10.8089	6.71014	Average (2-∆∆CT)	1.02667	5.99	10.84	6.79667		PP2C3	0.807919	14.6034	10.1349	11.1574	Average (2-∆∆CT)	1.0267	15.0147	10.5891	10.2166		PP2C3	0.807919	2.22948	2.49559	1.74331	Average (2-∆∆CT)	1.0267	2.512	2.3318	1.6525
PP2C3	1.36329	8.37789	20.3829	18.5479	SE	0.16915	2.85043	1.17414	0.77904		PP2C3	1.36329	5.89124	10.8134	6.74936	SE	0.169148	0.0763763	0.03	0.0676593		PP2C3	1.36329	14.8985	11.4998	10.0611	SE	0.16915	0.2771	0.45533	0.50434		PP2C3	1.36329	2.71101	2.2909	1.66372	SE	0.16915	0.14513	0.08527	0.05598
PP2C3	0.91008	9.5634	16.4799	20.5902	P value		0.0195434	0.000136139	1.81849e-05		PP2C3	0.91008	6.13751	10.9014	6.92893	P value		1.18366e-05	5.8215e-07	6.09671e-06		PP2C3	0.91008	15.542	10.1326	9.43121	P value		1.75192e-06	3.94448e-05	6.61268e-05		PP2C3	0.91008	2.59536	2.20882	1.55036	P value		0.00268793	0.00239194	0.025311
							*	**	**									**	**	**									**	**	**									**	**	*
PP2C4	0.796883	1.9258	1.01361	0.338162	Average (2-∆∆CT)	1.04127	1.66841	1.06651	0.377714		PP2C4	0.796883	0.783302	0.733369	0.712742	Average (2-∆∆CT)	1.04333	0.803333	0.77	0.72		PP2C4	0.796883	1.4644	0.490753	0.421767	Average (2-∆∆CT)	1.0433	1.6989	0.5266	0.4529		PP2C4	0.796883	2.32476	1.29703	1.68457	Average (2-∆∆CT)	1.0433	2.3107	1.4378	1.7058
PP2C4	1.67514	1.72735	0.916754	0.376791	SE	0.32126	0.1701	0.10493	0.02309		PP2C4	1.67514	0.822754	0.818879	0.675945	SE	0.321265	0.0120185	0.0264575	0.0264575		PP2C4	1.67514	1.97858	0.167753	0.521889	SE	0.32126	0.15014	0.2183	0.03456		PP2C4	1.67514	2.25061	1.37685	1.78373	SE	0.32126	0.03143	0.10346	0.04027
PP2C4	0.651778	1.35207	1.26918	0.41819	P value		0.157568	0.943802	0.107206		PP2C4	0.651778	0.811034	0.759827	0.766566	P value		0.502357	0.446325	0.371132		PP2C4	0.651778	1.65368	0.921411	0.414978	P value		0.136096	0.25447	0.141257		PP2C4	0.651778	2.35673	1.63952	1.64917	P value		0.0167933	0.303348	0.108152
																																								*
PP2C5	0.500898	1.43518	0.253634	0.252555	Average (2-∆∆CT)	1.11099	1.03702	0.19565	0.253487		PP2C5	0.500898	0.643127	0.784974	0.420657	Average (2-∆∆CT)	1.11	0.73	0.806667	0.376667		PP2C5	0.500898	0.139309	0.264195	0.573281	Average (2-∆∆CT)	1.11	0.1306	0.1843	0.5189		PP2C5	0.500898	3.69962	2.39397	1.01738	Average (2-∆∆CT)	1.11	3.6381	2.3307	1.0112
PP2C5	1.50944	0.690598	0.18461	0.243193	SE	0.30989	0.21794	0.02963	0.00623		PP2C5	1.50944	0.804498	0.858992	0.391672	SE	0.309892	0.0472582	0.0266667	0.0296273		PP2C5	1.50944	0.139309	0.130635	0.43766	SE	0.30989	0.00872	0.04073	0.04138		PP2C5	1.50944	3.76015	2.46351	0.954435	SE	0.30989	0.09346	0.10007	0.03111
PP2C5	1.32262	0.985277	0.148705	0.264714	P value		0.854371	0.042374	0.0504561		PP2C5	1.32262	0.748564	0.784977	0.318798	P value		0.293168	0.387109	0.0778301		PP2C5	1.32262	0.113154	0.158018	0.545651	P value		0.0340658	0.0413073	0.131048		PP2C5	1.32262	3.45445	2.13463	1.06166	P value		0.00145039	0.020003	0.764535
								*																					*	*										**	*
PP2C6	0.878633	1.67417	7.23586	1.84145	Average (2-∆∆CT)	1.01754	1.59208	8.08672	2.07537		PP2C6	0.878633	0.986261	4.64449	0.896123	Average (2-∆∆CT)	1.02	0.983333	4.72333	0.903333		PP2C6	0.878633	1.15468	4.14469	11.5811	Average (2-∆∆CT)	1.02	1.0019	3.848	12.6547		PP2C6	0.878633	0.464339	1.21067	0.984682	Average (2-∆∆CT)	1.02	0.4226	1.3262	1.0942
PP2C6	1.29534	1.61491	8.75805	2.09015	SE	0.14	0.05292	0.44792	0.13017		PP2C6	1.29534	0.963143	4.69823	0.839767	SE	0.14	0.0120185	0.0560753	0.0375648		PP2C6	1.29534	0.744869	3.67853	12.1852	SE	0.14	0.12929	0.14884	0.79102		PP2C6	1.29534	0.440627	1.54197	1.19753	SE	0.14	0.03063	0.10796	0.06152
PP2C6	0.878633	1.48716	8.26625	2.2945	P value		0.0183948	0.000113393	0.00518894		PP2C6	0.878633	1.00059	4.8283	0.974375	P value		0.818162	1.56057e-05	0.473247		PP2C6	0.878633	1.10628	3.72081	14.1979	P value		0.93846	0.000155201	0.000131895		PP2C6	0.878633	0.362918	1.22603	1.10045	P value		0.0138911	0.15418	0.640256
							*	**	**										**											**	**									*
PP2C7	1.09936	0.502663	0.946365	1.4138	Average (2-∆∆CT)	1.00238	0.489323	1.49507	1.65088		PP2C7	1.09936	0.2503	1.65699	0.353153	Average (2-∆∆CT)	1.00333	0.253333	2.25667	0.366667		PP2C7	1.09936	0.567717	2.43311	12.2608	Average (2-∆∆CT)	1.0033	1.0033	3.0605	13.2376		PP2C7	1.09936	0.689447	1.30878	0.982272	Average (2-∆∆CT)	1.0033	0.7945	1.8382	0.9902
PP2C7	0.937354	0.497235	1.37339	1.80055	SE	0.0491	0.01	0.35783	0.12124		PP2C7	0.937354	0.260063	2.74487	0.299186	SE	0.0491031	0.00333333	0.316877	0.0440959		PP2C7	0.937354	0.518741	2.67777	10.478	SE	0.0491	0.0491	0.51003	1.93781		PP2C7	0.937354	0.65249	1.70617	0.936451	SE	0.0491	0.12397	0.35006	0.03353
PP2C7	0.97041	0.46807	2.16545	1.73828	P value		0.000531723	0.243548	0.00748676		PP2C7	0.97041	0.245281	2.37048	0.450379	P value		0.000111329	0.0177361	0.000665969		PP2C7	0.97041	0.491372	4.07077	16.974	P value		0.000926016	0.015909	0.00322194		PP2C7	0.97041	1.0415	2.49966	1.05179	P value		0.194287	0.0773065	0.848035
							**		**									**	*	**									**	*	**
PP2C8	1.26576	3.7126	3.71407	1.05509	Average (2-∆∆CT)	1.02649	3.93931	3.42863	1.09566		PP2C8	1.26576	3.06745	3.49921	0.285866	Average (2-∆∆CT)	1.03	3.01	3.39667	0.25		PP2C8	1.26576	2.3929	2.50786	6.69772	Average (2-∆∆CT)	1.03	2.842	2.5114	6.59		PP2C8	1.26576	0.748925	2.46468	0.64399	Average (2-∆∆CT)	1.03	0.6668	2.3518	0.6495
PP2C8	1.08673	3.88718	2.91044	1.02539	SE	0.15875	0.14933	0.25874	0.05568		PP2C8	1.08673	2.95494	3.74342	0.231158	SE	0.158745	0.034641	0.233833	0.02		PP2C8	1.08673	3.07084	2.81659	6.35693	SE	0.15875	0.22459	0.17517	0.11665		PP2C8	1.08673	0.687526	2.35055	0.634802	SE	0.15875	0.05435	0.06481	0.01041
PP2C8	0.726986	4.21815	3.66138	1.2065	P value		0.00017806	0.00138878	0.701738		PP2C8	0.726986	3.00812	2.94716	0.231136	P value		0.000253688	0.00112444	0.00820088		PP2C8	0.726986	3.06239	2.20981	6.7154	P value		0.00272158	0.00326893	9.30407e-06		PP2C8	0.726986	0.564077	2.24017	0.669583	P value		0.0982722	0.00149875	0.0764158
							**	**										**	**	**									**	**	**										**
PP2C9	1.24833	0.387341	0.231675	1.05047	Average (2-∆∆CT)	1.02327	0.421421	0.285665	1.16738		PP2C9	1.24833	0.349215	0.206647	0.443505	Average (2-∆∆CT)	1.02333	0.363333	0.28	0.506667		PP2C9	1.24833	0.274724	0.323012	1.61055	Average (2-∆∆CT)	1.0233	0.2976	0.3567	1.3626		PP2C9	1.24833	0.312221	0.258863	0.562964	Average (2-∆∆CT)	1.0233	0.2899	0.2543	0.6274
PP2C9	1.07923	0.48905	0.353484	1.21357	SE	0.14993	0.03333	0.03528	0.05897		PP2C9	1.07923	0.307958	0.30725	0.637552	SE	0.149926	0.0352767	0.0351188	0.0666667		PP2C9	1.07923	0.297348	0.348293	0.913198	SE	0.14993	0.0133	0.02227	0.22511		PP2C9	1.07923	0.319668	0.248415	0.687776	SE	0.14993	0.02613	0.00308	0.03609
PP2C9	0.742262	0.387871	0.271835	1.23809	P value		0.0168809	0.00851707	0.418629		PP2C9	0.742262	0.428402	0.320194	0.435416	P value		0.0123864	0.00821682	0.0334938		PP2C9	0.742262	0.320797	0.398778	1.56411	P value		0.00828456	0.0114046	0.276917		PP2C9	0.742262	0.237817	0.255552	0.631538	P value		0.00830296	0.00665741	0.0609255
							*	**										*	**	*									**	*										**	**
PP2C10	0.872564	0.683908	2.47855	0.803289	Average (2-∆∆CT)	1.00458	0.838441	2.37902	0.786355		PP2C10	0.872564	1.02831	1.80989	1.21159	Average (2-∆∆CT)	1.00333	0.966667	1.75333	1.06		PP2C10	0.872564	0.819211	2.37899	3.36578	Average (2-∆∆CT)	1.0033	0.8489	2.2879	2.8931		PP2C10	0.872564	0.237118	0.784352	0.490468	Average (2-∆∆CT)	1.0033	0.2243	1.2676	0.5212
PP2C10	1.05946	0.967602	1.98226	0.772909	SE	0.06692	0.08452	0.20817	0.00882		PP2C10	1.05946	0.997334	1.80348	0.884211	SE	0.0669162	0.0491031	0.0517472	0.0964365		PP2C10	1.05946	0.845804	2.31998	2.72965	SE	0.06692	0.01814	0.06386	0.24007		PP2C10	1.05946	0.245688	1.98414	0.546347	SE	0.06692	0.01724	0.36548	0.01637
PP2C10	1.08172	0.863812	2.67626	0.782868	P value		0.192572	0.00317119	0.0310531		PP2C10	1.08172	0.872402	1.65347	1.09192	P value		0.661347	0.000854792	0.644458		PP2C10	1.08172	0.881799	2.16484	2.5838	P value		0.0863248	0.000153629	0.00162251		PP2C10	1.08172	0.19023	1.0342	0.526842	P value		0.000339335	0.518026	0.00210546
								**	*										**											**	**									**		**
PP2C11	0.986233	3.34254	12.1063	2.5727	Average (2-∆∆CT)	1.00368	3.32432	13.2323	1.87549		PP2C11	0.986233	4.17986	10.7172	5.46978	Average (2-∆∆CT)	1.00667	3.90667	11.46	4.22667		PP2C11	0.986233	3.16015	17.5635	6.61833	Average (2-∆∆CT)	1.0067	2.7721	16.3333	7.5026		PP2C11	0.986233	1.98693	5.53119	1.20505	Average (2-∆∆CT)	1.0067	1.728	5.8658	0.9461
PP2C11	0.907519	3.15861	13.1762	1.50286	SE	0.06119	0.08988	0.66449	0.34863		PP2C11	0.907519	3.82519	12.479	3.70609	SE	0.0611919	0.140989	0.527004	0.624615		PP2C11	0.907519	2.45165	17.5218	8.92306	SE	0.06119	0.2073	1.20941	0.7173		PP2C11	0.907519	1.75505	5.95844	0.894058	SE	0.06119	0.15792	0.17277	0.13696
PP2C11	1.11729	3.47183	14.4144	1.55092	P value		2.93611e-05	5.29076e-05	0.069592		PP2C11	1.11729	3.70583	11.1776	3.50077	P value		4.79787e-05	3.92838e-05	0.0068337		PP2C11	1.11729	2.70458	13.9146	6.96642	P value		0.00121518	0.000224224	0.000834002		PP2C11	1.11729	1.44189	6.10777	0.739241	P value		0.0128823	1.20015e-05	0.720686
							**	**										**	**	**									**	**	**									*	**
PP2C12	1.16473	1.12919	2.28241	1.66852	Average (2-∆∆CT)	1.03492	1.16676	2.36969	1.81444		PP2C12	1.16473	0.829543	1.89491	2.34049	Average (2-∆∆CT)	1.03333	0.853333	1.91333	3.07667		PP2C12	1.16473	0.737655	2.72848	13.4938	Average (2-∆∆CT)	1.0333	0.6746	2.6815	14.5414		PP2C12	1.16473	0.526927	2.35112	1.18191	Average (2-∆∆CT)	1.0333	0.5325	1.8443	1.1482
PP2C12	1.25701	1.22073	2.25697	1.71095	SE	0.17901	0.02728	0.10017	0.12387		PP2C12	1.25701	0.885658	1.77772	3.85546	SE	0.17901	0.0185592	0.0845248	0.439406		PP2C12	1.25701	0.709805	2.8244	15.4806	SE	0.17901	0.04982	0.0989	0.57609		PP2C12	1.25701	0.575527	1.64083	1.11075	SE	0.17901	0.02336	0.25503	0.02063
PP2C12	0.68302	1.15035	2.5697	2.06385	P value		0.50472	0.00283362	0.0231343		PP2C12	0.68302	0.84088	2.06733	3.02932	P value		0.364129	0.0111371	0.0124877		PP2C12	0.68302	0.576227	2.49161	14.6497	P value		0.122955	0.00127012	2.35166e-05		PP2C12	0.68302	0.495194	1.54102	1.1519	P value		0.0488612	0.0598761	0.561571
								**	*										*	*										**	**									*
PP2C13	1.16205	2.08376	3.87251	6.51367	Average (2-∆∆CT)	1.00624	2.1398	3.65895	7.35534		PP2C13	1.16205	1.24356	12.7857	3.99355	Average (2-∆∆CT)	1.00333	1.27333	11.9	3.82333		PP2C13	1.16205	2.04497	19.4158	8.78708	Average (2-∆∆CT)	1.0033	2.0679	2.0679	8.394		PP2C13	1.16205	1.64692	4.3181	3.5369	Average (2-∆∆CT)	1.0033	1.5024	4.2093	2.7704
PP2C13	0.963707	2.32408	3.80858	7.78093	SE	0.0809	0.09387	0.18083	0.42168		PP2C13	0.963707	1.44357	12.7202	3.91827	SE	0.0808977	0.0881917	0.855239	0.133208		PP2C13	0.963707	2.21564	20.5671	7.74456	SE	0.0809	0.0795	0.0795	0.32711		PP2C13	0.963707	1.49643	5.17083	2.21491	SE	0.0809	0.08175	0.58905	0.39593
PP2C13	0.89296	2.01156	3.29575	7.77141	P value		0.000798022	0.000184942	0.000120769		PP2C13	0.89296	1.13576	10.1909	3.55639	P value		0.0909055	0.000221744	5.69527e-05		PP2C13	0.89296	1.94311	15.1921	8.65037	P value		0.000719277	0.000443853	2.55861e-05		PP2C13	0.89296	1.36392	3.13902	2.55949	P value		0.0124102	0.00573955	0.0120019
							**	**	**										**	**									**	**	**									*	**	*
PP2C14	0.886791	1.00696	14.012	7.33952	Average (2-∆∆CT)	1.02448	1.07154	13.5195	7.62724		PP2C14	0.886791	1.74765	7.98916	3.70683	Average (2-∆∆CT)	1.02333	1.53667	9.63333	3.94333		PP2C14	0.886791	0.315916	10.6563	4.33995	Average (2-∆∆CT)	1.0233	0.3749	9.6881	4.7552		PP2C14	0.886791	1.24296	8.92087	1.37923	Average (2-∆∆CT)	1.0233	1.2987	8.2704	1.6361
PP2C14	0.833161	1.2043	14.3983	7.15646	SE	0.16425	0.06506	0.69419	0.38354		PP2C14	0.833161	1.58421	7.00539	3.91596	SE	0.164249	0.137396	2.15201	0.141931		PP2C14	0.833161	0.372592	8.77462	5.84101	SE	0.16425	0.03471	0.54389	0.54786		PP2C14	0.833161	1.35937	9.69722	1.83402	SE	0.16425	0.03369	1.06254	0.13455
PP2C14	1.35347	1.00335	12.1482	8.38573	P value		0.804617	6.26248e-05	9.3e-05		PP2C14	1.35347	1.28053	13.8953	4.20248	P value		0.07508	0.0162917	0.000183434		PP2C14	1.35347	0.436097	9.63335	4.08478	P value		0.0183397	0.000108069	0.00285771		PP2C14	1.35347	1.29378	6.19313	1.69499	P value		0.179222	0.00252752	0.0454543
								**	**										*	**									*	**	**										**	*
PP2C15	1.03833	6.50252	6.22966	2.4415	Average (2-∆∆CT)	1.00547	6.81166	6.12761	2.61746		PP2C15	1.03833	3.13979	3.37437	6.28708	Average (2-∆∆CT)	1.00667	3.39333	3.04333	6.39		PP2C15	1.03833	6.64765	3.85829	3.16687	Average (2-∆∆CT)	1.0067	7.0377	4.4914	3.653		PP2C15	1.03833	2.19558	1.16523	0.407399	Average (2-∆∆CT)	1.0067	2.131	1.2072	0.4224
PP2C15	0.898321	6.19432	6.38962	2.61559	SE	0.05457	0.47353	0.18906	0.10392		PP2C15	0.898321	3.75272	2.91747	6.05093	SE	0.054569	0.183515	0.164958	0.230651		PP2C15	0.898321	6.99241	4.01445	3.89871	SE	0.05457	0.23937	0.55683	0.24309		PP2C15	0.898321	1.8575	1.18265	0.455986	SE	0.05457	0.14299	0.03363	0.01684
PP2C15	1.07974	7.73814	5.76354	2.79528	P value		0.000256933	1.26504e-05	0.0001552		PP2C15	1.07974	3.29359	2.83736	6.82769	P value		0.000240119	0.000318234	2.20176e-05		PP2C15	1.07974	7.47311	5.60138	3.89355	P value		1.63008e-05	0.00338099	0.000444423		PP2C15	1.07974	2.34005	1.27371	0.403719	P value		0.00182581	0.0350577	0.000529339
							**	**	**									**	**	**									**	**	**									**	*	**
PP2C16	0.986233	2.11496	5.84512	1.77725	Average (2-∆∆CT)	1.00528	2.29036	6.03188	2.00741		PP2C16	0.986233	1.31796	16.2362	6.36483	Average (2-∆∆CT)	1.00667	1.34	15.9267	5.93		PP2C16	0.986233	1.5239	8.20249	6.07181	Average (2-∆∆CT)	1.0067	1.9277	7.7541	5.9892		PP2C16	0.986233	0.634781	1.91749	1.15048	Average (2-∆∆CT)	1.0067	0.7303	1.7231	1.0587
PP2C16	0.888843	2.22919	6.3205	2.13362	SE	0.07265	0.1249	0.14518	0.11348		PP2C16	0.888843	1.34341	16.0155	6.48627	SE	0.0726483	0.011547	0.213021	0.496421		PP2C16	0.888843	2.14054	7.53364	5.52006	SE	0.07265	0.20202	0.22422	0.25045		PP2C16	0.888843	0.850448	1.20792	0.888937	SE	0.07265	0.06346	0.26016	0.08495
PP2C16	1.14076	2.52693	5.93002	2.11137	P value		0.000849413	6.70522e-06	0.00183872		PP2C16	1.14076	1.36351	15.5167	4.93856	P value		0.0107107	3.10524e-07	0.000606645		PP2C16	1.14076	2.11878	7.52611	6.37576	P value		0.0127246	8.88534e-06	4.42894e-05		PP2C16	1.14076	0.705732	2.04388	1.13654	P value		0.0471057	0.0566475	0.6592
							**	**	**									*	**	**									*	**	**									*
PP2C17	1.03288	7.35207	7.46453	3.12708	Average (2-∆∆CT)	1.00028	7.48469	6.91644	3.31907		PP2C17	1.03288	4.12257	7.37123	1.06297	Average (2-∆∆CT)	1	4.45667	7.91333	1.15667		PP2C17	1.03288	3.82046	9.58995	13.6346	Average (2-∆∆CT)	1	3.8848	11.1338	13.933		PP2C17	1.03288	1.88576	1.8507	1.75294	Average (2-∆∆CT)	1	1.8721	1.5301	1.7188
PP2C17	0.97716	7.12692	8.09557	3.30736	SE	0.01528	0.25471	0.88288	0.11269		PP2C17	0.97716	4.36533	8.25589	1.0843	SE	0.0152753	0.223632	0.275096	0.0868588		PP2C17	0.97716	3.79647	11.1828	14.7	SE	0.01528	0.07664	0.87757	0.38661		PP2C17	0.97716	1.9877	1.62536	1.74427	SE	0.01528	0.07103	0.21783	0.02995
PP2C17	0.990801	7.97508	5.18921	3.52276	P value		1.40295e-05	0.00257946	3.64479e-05		PP2C17	0.990801	4.87967	8.1134	1.32968	P value		0.000102717	1.48129e-05	0.142859		PP2C17	0.990801	4.03743	12.6287	13.4645	P value		3.26665e-06	0.000321458	4.78131e-06		PP2C17	0.990801	1.7428	1.11437	1.65909	P value		0.000281332	0.0723442	3.07672e-05
							**	**	**									**	**										**	**	**									**		**
PP2C18	0.879935	0.871743	1.44204	0.16298	Average (2-∆∆CT)	1.05814	1.15819	1.38769	0.159046		PP2C18	0.879935	0.201029	0.301505	0.711907	Average (2-∆∆CT)	1.05667	0.136667	0.326667	0.686667		PP2C18	0.879935	1.79503	3.76041	3.30613	Average (2-∆∆CT)	1.0567	1.6366	4.4299	3.9621		PP2C18	0.879935	3.85865	1.69104	0.573995	Average (2-∆∆CT)	1.0567	3.7758	1.6087	0.5759
PP2C18	1.58105	1.07207	1.2621	0.142153	SE	0.26623	0.19539	0.0636	0.00882		PP2C18	1.58105	0.0445271	0.378036	0.668234	SE	0.266229	0.0491031	0.0266667	0.0120185		PP2C18	1.58105	1.47879	4.96267	3.34955	SE	0.26623	0.09129	0.35373	0.63439		PP2C18	1.58105	4.00178	1.61095	0.571801	SE	0.26623	0.15985	0.04822	0.00308
PP2C18	0.713441	1.53076	1.45893	0.172006	P value		0.776686	0.294179	0.0277784		PP2C18	0.713441	0.167491	0.303175	0.678143	P value		0.0270681	0.0521252	0.234707		PP2C18	0.713441	1.63602	4.56658	5.23063	P value		0.108692	0.00159235	0.0134573		PP2C18	0.713441	3.46695	1.52405	0.581928	P value		0.000935653	0.111232	0.143892
									*									*												**	*									**
PP2C19	0.973357	5.70434	1.45441	0.745162	Average (2-∆∆CT)	1.00499	5.76327	1.52191	0.848257		PP2C19	0.973357	2.46832	2.82279	1.70622	Average (2-∆∆CT)	1.00333	2.27	2.36667	2.06		PP2C19	0.973357	2.96947	1.91355	1.24448	Average (2-∆∆CT)	1.0033	3.03	1.7295	1.2355		PP2C19	0.973357	3.10885	1.48531	0.898239	Average (2-∆∆CT)	1.0033	3.0069	1.5365	0.8868
PP2C19	1.10961	5.66442	1.44792	0.87319	SE	0.05457	0.08083	0.07	0.05292		PP2C19	1.10961	2.44115	2.06718	2.00464	SE	0.054569	0.185203	0.230241	0.221435		PP2C19	1.10961	3.05705	1.36246	1.16391	SE	0.05457	0.03031	0.18351	0.03902		PP2C19	1.10961	3.21781	1.56586	0.792228	SE	0.05457	0.15958	0.02568	0.05162
PP2C19	0.932002	5.92104	1.6634	0.926418	P value		9.95481e-07	0.00433832	0.108087		PP2C19	0.932002	1.8982	2.21242	2.47403	P value		0.00282311	0.00458267	0.0100487		PP2C19	0.932002	3.06343	1.91245	1.29817	P value		5.11477e-06	0.0192809	0.0254698		PP2C19	0.932002	2.69399	1.55825	0.969946	P value		0.000286489	0.000867613	0.187627
							**	**										**	**	*									**	*	*									**	**
PP2C20	1.18099	1.65797	2.25568	1.37922	Average (2-∆∆CT)	1.01139	1.62085	2.05037	1.46571		PP2C20	1.18099	0.787916	1.90867	0.545998	Average (2-∆∆CT)	1.01333	1.25667	2.18333	0.613333		PP2C20	1.18099	0.857626	4.25936	7.80043	Average (2-∆∆CT)	1.0133	0.943	4.5956	8.4017		PP2C20	1.18099	0.454123	1.57148	0.694493	Average (2-∆∆CT)	1.0133	0.4665	1.5771	0.6938
PP2C20	1.03526	1.54563	2.3385	1.49534	SE	0.10477	0.03667	0.24775	0.04372		PP2C20	1.03526	1.49965	2.3583	0.624092	SE	0.104775	0.233405	0.138604	0.034801		PP2C20	1.03526	1.03795	4.56898	8.53617	SE	0.10477	0.05228	0.20228	0.31559		PP2C20	1.03526	0.488878	1.73201	0.636602	SE	0.10477	0.01123	0.08782	0.03281
PP2C20	0.817902	1.65895	1.55693	1.52258	P value		0.00553644	0.0181965	0.0164641		PP2C20	0.817902	1.48182	2.27755	0.669009	P value		0.394255	0.00254768	0.0232841		PP2C20	0.817902	0.933325	4.95854	8.8686	P value		0.592333	9.58678e-05	2.43313e-05		PP2C20	0.817902	0.456349	1.42795	0.750259	P value		0.00680738	0.0145923	0.0452494
							**	*	*										**	*										**	**									**	*	*
PP2C21	0.954842	0.332486	0.52658	2.87075	Average (2-∆∆CT)	1.00079	0.35011	0.476083	3.08015		PP2C21	0.954842	0.295116	0.991458	0.136499	Average (2-∆∆CT)	1	0.296667	0.98	0.156667		PP2C21	0.954842	1.77605	2.94182	6.06019	Average (2-∆∆CT)	1	1.8918	3.0346	6.3728		PP2C21	0.954842	0.315996	0.29995	0.590688	Average (2-∆∆CT)	1	0.3126	0.2876	0.4802
PP2C21	1.05214	0.336269	0.418722	3.22029	SE	0.02887	0.01528	0.0318	0.10693		PP2C21	1.05214	0.297949	0.976035	0.156023	SE	0.0288675	0.00333333	0.0057735	0.00881917		PP2C21	1.05214	1.89115	3.10289	6.76796	SE	0.02887	0.06704	0.04809	0.20844		PP2C21	1.05214	0.316988	0.272595	0.479636	SE	0.02887	0.00388	0.00801	0.06361
PP2C21	0.99539	0.381575	0.482945	3.14943	P value		3.59579e-05	0.000239682	4.67135e-05		PP2C21	0.99539	0.290483	0.970335	0.167252	P value		1.53077e-05	0.498151	8.87172e-06		PP2C21	0.99539	2.00829	3.05921	6.29037	P value		0.000255053	3.37243e-06	1.39583e-05		PP2C21	0.99539	0.304888	0.290387	0.370333	P value		1.74112e-05	1.69856e-05	0.00170748
							**	**	**									**		**									**	**	**									**	**	**
PP2C22	0.999334	2.94586	2.62229	3.41279	Average (2-∆∆CT)	1.00095	3.11981	2.71527	3.78521		PP2C22	0.999334	1.41507	1.95485	3.84443	Average (2-∆∆CT)	1.00333	1.38	1.82333	3.02		PP2C22	0.999334	3.71299	5.23051	13.6446	Average (2-∆∆CT)	1.0033	2.8284	4.6	11.9394		PP2C22	0.999334	2.94655	1.09522	0.520562	Average (2-∆∆CT)	1.0033	2.5949	1.1396	0.499
PP2C22	0.90525	2.84572	2.8282	3.80195	SE	0.05487	0.22519	0.06027	0.2109		PP2C22	0.90525	1.4251	1.67822	3.02946	SE	0.0548736	0.0450925	0.0783865	0.47634		PP2C22	0.90525	2.31939	4.27764	11.7894	SE	0.05487	0.44395	0.31527	0.94417		PP2C22	0.90525	2.85405	1.08872	0.507649	SE	0.05487	0.30653	0.04766	0.01559
PP2C22	1.09825	3.56784	2.69532	4.14089	P value		0.00080609	3.10604e-05	0.000215033		PP2C22	1.09825	1.29097	1.84107	2.18551	P value		0.00593621	0.0010843	0.0138374		PP2C22	1.09825	2.45296	4.29191	10.3843	P value		0.0150439	0.000356686	0.000319306		PP2C22	1.09825	1.98419	1.23485	0.468687	P value		0.00690436	0.131607	0.000971511
							**	**	**									**	**	*									*	**	**									**		**
PP2C23	1.02101	1.09106	11.868	1.35049	Average (2-∆∆CT)	1.001	1.27814	11.4848	1.37106		PP2C23	1.02101	2.27176	10.7992	5.50612	Average (2-∆∆CT)	1	2.25333	10.29	5.13		PP2C23	1.02101	1.60711	3.26327	15.8022	Average (2-∆∆CT)	1	1.4971	3.2631	15.4812		PP2C23	1.02101	1.03612	6.76137	1.68738	Average (2-∆∆CT)	1	0.9655	5.3676	1.6865
PP2C23	1.04247	1.24672	11.2022	1.27277	SE	0.03055	0.1193	0.20019	0.06429		PP2C23	1.04247	1.94665	10.8194	4.96045	SE	0.0305505	0.170522	0.520032	0.190351		PP2C23	1.04247	1.23601	3.1086	16.2721	SE	0.03055	0.13111	0.08917	0.57228		PP2C23	1.04247	0.954194	5.17237	1.75186	SE	0.03055	0.03797	0.75469	0.03803
PP2C23	0.939523	1.49665	11.384	1.48991	P value		0.0859645	8.11059e-07	0.0064101		PP2C23	0.939523	2.54273	9.24587	4.92366	P value		0.0020216	5.86919e-05	2.70347e-05		PP2C23	0.939523	1.64832	3.41749	14.3693	P value		0.0211953	1.80793e-05	1.45734e-05		PP2C23	0.939523	0.906059	4.169	1.62012	P value		0.510344	0.00444775	0.000155078
								**	**									**	**	**									*	**	**										**	**
PP2C24	0.870551	3.84969	0.841508	1.31166	Average (2-∆∆CT)	1.00532	4.13483	0.818944	1.498		PP2C24	0.870551	4.2705	0.438963	0.599169	Average (2-∆∆CT)	1.00667	4.01	0.463333	0.613333		PP2C24	0.870551	2.27267	2.12289	6.48688	Average (2-∆∆CT)	1.0067	2.7168	2.0832	6.7642		PP2C24	0.870551	1.09336	0.850877	1.48639	Average (2-∆∆CT)	1.0067	0.9707	0.976	1.4754
PP2C24	1.02811	3.78651	0.776871	1.57115	SE	0.07311	0.31714	0.02	0.09404		PP2C24	1.02811	3.6773	0.546736	0.620056	SE	0.0731057	0.173877	0.0448454	0.00666667		PP2C24	1.02811	2.67404	2.0532	7.18102	SE	0.07311	0.26964	0.02069	0.21219		PP2C24	1.02811	0.941498	1.00983	1.77209	SE	0.07311	0.0641	0.06471	0.17453
PP2C24	1.11729	4.76827	0.838453	1.61117	P value		0.000653086	0.0681933	0.0141288		PP2C24	1.11729	4.07562	0.395573	0.615458	P value		9.15439e-05	0.00304047	0.00555106		PP2C24	1.11729	3.20379	2.07351	6.62456	P value		0.00358485	0.000136518	1.3625e-05		PP2C24	1.11729	0.877139	1.06725	1.1678	P value		0.737694	0.777223	0.0675308
							**		*									**	**	**									**	**	**
PP2C25	1.21982	0.698308	0.682721	1.57349	Average (2-∆∆CT)	1.01035	0.887475	0.83275	1.57319		PP2C25	1.21982	0.994904	0.870655	0.414168	Average (2-∆∆CT)	1.01	0.986667	0.82	0.436667		PP2C25	1.21982	1.11714	3.56448	5.53825	Average (2-∆∆CT)	1.01	1.2923	3.5185	5.9291		PP2C25	1.21982	0.215767	0.993876	1.08006	Average (2-∆∆CT)	1.01	0.235	0.94	0.9689
PP2C25	0.92445	0.958864	0.645227	1.56783	SE	0.10536	0.09609	0.16856	0.00333		PP2C25	0.92445	0.966722	0.781234	0.479852	SE	0.105357	0.00881917	0.0264575	0.0218581		PP2C25	0.92445	1.32708	3.56592	6.31999	SE	0.10536	0.09272	0.04668	0.22567		PP2C25	0.92445	0.247242	0.93114	1.02997	SE	0.10536	0.00974	0.02887	0.08731
PP2C25	0.886791	1.00525	1.1703	1.57826	P value		0.436171	0.42305	0.0059128		PP2C25	0.886791	1.00082	0.811055	0.416602	P value		0.839464	0.155937	0.00594014		PP2C25	0.886791	1.43262	3.42517	5.92899	P value		0.114866	2.63097e-05	3.87543e-05		PP2C25	0.886791	0.242034	0.895069	0.796691	P value		0.00184162	0.554577	0.776998
									**											**										**	**
PP2C26	0.983957	0.545993	0.98216	2.61122	Average (2-∆∆CT)	1.00185	0.664543	0.980793	2.72545		PP2C26	0.983957	0.55955	1.13626	0.588414	Average (2-∆∆CT)	1	0.61	1.11667	0.59		PP2C26	0.983957	0.652699	0.760004	2.434	Average (2-∆∆CT)	1	0.7741	0.7207	2.4429		PP2C26	0.983957	0.295922	0.526615	1.10742	Average (2-∆∆CT)	1	0.2689	0.4597	1.0725
PP2C26	0.937354	0.709144	1.08445	2.727	SE	0.04163	0.05897	0.05774	0.06642		PP2C26	0.937354	0.637097	1.08677	0.548507	SE	0.0416333	0.0251661	0.0145297	0.023094		PP2C26	0.937354	0.873588	0.770463	2.64704	SE	0.04163	0.0647	0.04467	0.1154		PP2C26	0.937354	0.289878	0.468334	1.10467	SE	0.04163	0.02404	0.04137	0.0336
PP2C26	1.08423	0.738492	0.875766	2.83814	P value		0.0103106	0.790721	2.55201e-05		PP2C26	1.08423	0.634435	1.11856	0.626794	P value		0.00146256	0.0702987	0.00106489		PP2C26	1.08423	0.796042	0.631518	2.24757	P value		0.0430481	0.0106748	0.000306195		PP2C26	1.08423	0.220971	0.384093	1.00528	P value		0.000121644	0.000826102	0.267266
							*		**									**		**									*	*	**									**	**
PP2C27	0.890899	1.24116	1.67166	1.26136	Average (2-∆∆CT)	1.0071	1.42441	1.71964	1.24974		PP2C27	0.890899	1.52791	1.41629	0.94388	Average (2-∆∆CT)	1.00667	1.45333	1.4	0.93		PP2C27	0.890899	1.27324	4.76861	6.28924	Average (2-∆∆CT)	1.0067	1.2902	4.8013	6.6497		PP2C27	0.890899	0.402699	1.41483	0.925343	Average (2-∆∆CT)	1.0067	0.3698	1.4975	1.0211
PP2C27	0.954842	1.52164	1.92686	1.29992	SE	0.08838	0.09171	0.1097	0.03215		PP2C27	0.954842	1.3952	1.21626	0.856964	SE	0.0883805	0.0392994	0.0986577	0.0378594		PP2C27	0.954842	1.31658	4.74645	6.95125	SE	0.08838	0.01337	0.04424	0.19336		PP2C27	0.954842	0.335644	1.45268	1.06149	SE	0.08838	0.01937	0.06464	0.04805
PP2C27	1.17555	1.51042	1.5604	1.18792	P value		0.0294955	0.00678104	0.0582089		PP2C27	1.17555	1.43464	1.56379	0.991003	P value		0.00930611	0.0417838	0.464784		PP2C27	1.17555	1.28077	4.88884	6.70855	P value		0.0315398	2.5425e-06	1.1781e-05		PP2C27	1.17555	0.371142	1.62488	1.07634	P value		0.00196076	0.0104141	0.894363
							*	**										**	*										*	**	**									**	*
PP2C28	1.01458	1.9805	1.82697	0.61838	Average (2-∆∆CT)	0.998929	2.18391	2.0146	0.848239		PP2C28	1.01458	0.864371	0.954127	0.940991	Average (2-∆∆CT)	0.996667	0.83	0.883333	1.14667		PP2C28	1.01458	2.83954	4.66962	1.79001	Average (2-∆∆CT)	0.9967	2.8102	4.1564	1.8682		PP2C28	1.01458	2.30163	3.53551	1.81814	Average (2-∆∆CT)	0.9967	2.2048	3.3501	1.7846
PP2C28	0.951146	2.50106	2.30717	1.00025	SE	0.02404	0.16045	0.14847	0.11676		PP2C28	0.951146	0.852436	0.899363	1.31792	SE	0.024037	0.0251661	0.0440959	0.110955		PP2C28	0.951146	3.0786	4.30789	1.88098	SE	0.02404	0.16411	0.34834	0.04196		PP2C28	0.951146	2.31281	3.08103	1.87462	SE	0.02404	0.10246	0.13771	0.06385
PP2C28	1.03106	2.07016	1.90968	0.926091	P value		0.00188041	0.00249506	0.275561		PP2C28	1.03106	0.784551	0.801925	1.1843	P value		0.00900423	0.0883617	0.258228		PP2C28	1.03106	2.51238	3.4918	1.93369	P value		0.000399794	0.000828725	5.70524e-05		PP2C28	1.03106	1.99999	3.43381	1.66118	P value		0.000332009	7.33555e-05	0.000326684
							**	**										**											**	**	**									**	**	**
PP2C29	1.01162	1.58006	3.96029	1.04614	Average (2-∆∆CT)	1.00214	1.50767	3.94169	1.02113		PP2C29	1.01162	2.08819	2.9691	1.11374	Average (2-∆∆CT)	1.00333	2.25667	3.30333	1.15		PP2C29	1.01162	1.75996	1.75728	5.57199	Average (2-∆∆CT)	1.0033	1.9184	1.8583	5.3022		PP2C29	1.01162	0.570546	2.05562	0.671293	Average (2-∆∆CT)	1.0033	0.6062	1.966	0.609
PP2C29	1.07674	1.45368	3.44818	0.971486	SE	0.04631	0.03844	0.28014	0.02667		PP2C29	1.07674	2.43153	3.00889	1.33953	SE	0.0463081	0.0982061	0.313546	0.100167		PP2C29	1.07674	1.85475	1.91544	4.81459	SE	0.04631	0.11436	0.05063	0.24425		PP2C29	1.07674	0.597179	2.09135	0.521552	SE	0.04631	0.02363	0.10802	0.04501
PP2C29	0.918064	1.48927	4.41659	1.04575	P value		0.00105008	0.000488235	0.735035		PP2C29	0.918064	2.24861	3.92984	1.00411	P value		0.000330082	0.00191877	0.239786		PP2C29	0.918064	2.14047	1.90204	5.51992	P value		0.00174988	0.000234984	6.55162e-05		PP2C29	0.918064	0.650883	1.75091	0.634041	P value		0.00156888	0.00120065	0.0036408
							**	**										**	**										**	**	**									**	**	**
PP2C30	0.99539	0.861902	2.9209	1.16252	Average (2-∆∆CT)	1.00026	1.12	3.30507	1.24083		PP2C30	0.99539	1.49131	1.6779	0.502974	Average (2-∆∆CT)	1	1.44	2.03667	0.48		PP2C30	0.99539	1.88902	1.6468	7.76173	Average (2-∆∆CT)	1	1.7255	1.6458	8.688		PP2C30	0.99539	0.405841	2.65984	1.35455	Average (2-∆∆CT)	1	0.4903	2.6381	1.1303
PP2C30	0.974905	0.926321	3.54755	1.30888	SE	0.01732	0.22591	0.19548	0.04359		PP2C30	0.974905	1.42813	2.43004	0.368456	SE	0.0173205	0.0264575	0.217281	0.0585947		PP2C30	0.974905	1.59711	1.65368	8.99129	SE	0.01732	0.08609	0.00482	0.47226		PP2C30	0.974905	0.478367	1.94745	1.04024	SE	0.01732	0.0525	0.39266	0.11284
PP2C30	1.03049	1.57176	3.44675	1.25111	P value		0.626113	0.000293014	0.00616476		PP2C30	1.03049	1.40226	2.00249	0.5749	P value		0.00014324	0.00899762	0.00116565		PP2C30	1.03049	1.69022	1.63706	9.31109	P value		0.00116238	2.8258e-06	8.35314e-05		PP2C30	1.03049	0.586545	3.30715	0.996116	P value		0.000749774	0.0140576	0.317679
								**	**									**	**	**									**	**	**									**	*
PP2C31	0.939523	0.775635	1.38456	1.20385	Average (2-∆∆CT)	1.00097	0.829281	1.5891	1.23547		PP2C31	0.939523	0.741295	1.12413	0.525778	Average (2-∆∆CT)	1.00333	0.793333	1.1	0.566667		PP2C31	0.939523	1.09893	2.55602	5.73067	Average (2-∆∆CT)	1.0033	1.0751	2.5207	6.2505		PP2C31	0.939523	0.478865	0.882273	0.937996	Average (2-∆∆CT)	1.0033	0.5205	0.7809	1.0565
PP2C31	1.02811	0.86135	1.77674	1.22122	SE	0.0318	0.02517	0.1159	0.02404		PP2C31	1.02811	0.848202	1.14594	0.608955	SE	0.031798	0.031798	0.0360555	0.0233333		PP2C31	1.02811	1.0816	2.58165	6.56567	SE	0.0318	0.01599	0.04873	0.26187		PP2C31	1.02811	0.554069	0.851413	1.30817	SE	0.0318	0.02207	0.08641	0.12591
PP2C31	1.03526	0.850858	1.60602	1.28135	P value		0.0137757	0.00749095	0.00375247		PP2C31	1.03526	0.794847	1.03124	0.558109	P value		0.009107	0.100431	0.000368361		PP2C31	1.03526	1.04469	2.42433	6.4552	P value		0.0995744	1.23046e-05	3.75558e-05		PP2C31	1.03526	0.528429	0.609009	0.923288	P value		0.000222557	0.0744246	0.690491
							*	**	**									**		**										**	**									**
PP2C32	1.02337	0.577695	2.59722	1.52846	Average (2-∆∆CT)	1.00586	0.661018	2.8975	1.76127		PP2C32	1.02337	0.646468	2.28676	0.584315	Average (2-∆∆CT)	1.00667	0.563333	2.17	0.676667		PP2C32	1.02337	1.12311	2.03177	7.62197	Average (2-∆∆CT)	1.0067	1.0942	1.9999	7.6687		PP2C32	1.02337	0.450616	2.28951	1.28341	Average (2-∆∆CT)	1.0067	0.408	2.2456	1.1787
PP2C32	0.866537	0.638473	2.57587	1.60239	SE	0.07535	0.05608	0.31005	0.19604		PP2C32	0.866537	0.470482	1.72052	0.778334	SE	0.075351	0.0520683	0.233024	0.0578312		PP2C32	0.866537	1.15915	1.9258	7.97374	SE	0.07535	0.0481	0.03716	0.16432		PP2C32	0.866537	0.350801	2.35075	1.24409	SE	0.07535	0.02972	0.07661	0.08582
PP2C32	1.12766	0.766886	3.5194	2.15296	P value		0.0215473	0.00410635	0.0232045		PP2C32	1.12766	0.568601	2.49701	0.665755	P value		0.00828735	0.00888058	0.0251091		PP2C32	1.12766	1.00026	2.04209	7.4103	P value		0.381269	0.000298741	3.25129e-06		PP2C32	1.12766	0.42257	2.0965	1.00856	P value		0.00183822	0.000326774	0.205873
							*	**	*									**	**	*										**	**									**	**
PP2C33	0.990801	0.17682	0.437298	1.21741	Average (2-∆∆CT)	1.00132	0.203723	0.498714	1.34637		PP2C33	0.990801	0.32709	2.06302	0.307784	Average (2-∆∆CT)	1	0.323333	1.84	0.323333		PP2C33	0.990801	0.547339	0.531607	1.69964	Average (2-∆∆CT)	1	0.5237	0.4768	1.7895		PP2C33	0.990801	0.499335	0.412867	0.400283	Average (2-∆∆CT)	1	0.4317	0.3687	0.4278
PP2C33	0.943874	0.19285	0.520381	1.26554	SE	0.03786	0.01856	0.03055	0.10599		PP2C33	0.943874	0.332479	1.86361	0.306559	SE	0.0378594	0.00666667	0.133167	0.0133333		PP2C33	0.943874	0.484264	0.508628	1.87394	SE	0.03786	0.01986	0.04385	0.05039		PP2C33	0.943874	0.339747	0.376766	0.470867	SE	0.03786	0.04765	0.02809	0.0218
PP2C33	1.0693	0.241498	0.538463	1.55615	P value		4.2922e-05	0.000472084	0.03686		PP2C33	1.0693	0.314003	1.60187	0.354248	P value		5.25235e-05	0.00370272	6.95372e-05		PP2C33	1.0693	0.539578	0.390083	1.79498	P value		0.000329474	0.000780284	0.000224355		PP2C33	1.0693	0.456051	0.316557	0.412345	P value		0.000690386	0.000163778	0.00017596
							**	**	*									**	**	**									**	**	**									**	**	**
PP2C34	1.02574	0.237607	0.255535	0.246707	Average (2-∆∆CT)	1.00263	0.199128	0.333063	0.239387		PP2C34	1.02574	0.161869	0.641298	0.428257	Average (2-∆∆CT)	1.00667	0.166667	0.633333	0.496667		PP2C34	1.02574	0.223995	0.434468	1.12486	Average (2-∆∆CT)	1.0067	0.2035	0.4514	0.8814		PP2C34	1.02574	0.369451	0.317741	0.481299	Average (2-∆∆CT)	1.0067	0.3514	0.3312	0.4576
PP2C34	1.07674	0.14298	0.376668	0.259281	SE	0.05044	0.03055	0.03844	0.01528		PP2C34	1.07674	0.167737	0.637388	0.408056	SE	0.0504425	0.00333333	0.00666667	0.0768838		PP2C34	1.07674	0.184365	0.478943	0.724085	SE	0.05044	0.01146	0.01388	0.12344		PP2C34	1.07674	0.318944	0.258538	0.420245	SE	0.05044	0.01627	0.04634	0.01889
PP2C34	0.905425	0.216797	0.366986	0.212173	P value		0.00016103	0.000470294	0.000132164		PP2C34	0.905425	0.170617	0.618655	0.646511	P value		8.01846e-05	0.00195044	0.00517594		PP2C34	0.905425	0.202024	0.440915	0.795315	P value		0.000105079	0.0004704	0.415186		PP2C34	0.905425	0.365865	0.417353	0.471141	P value		0.000258174	0.000615822	0.0005492
							**	**	**									**	**	**									**	**										**	**	**
PP2C35	0.928731	0.197385	0.435881	0.343076	Average (2-∆∆CT)	1.00241	0.243932	0.526316	0.42204		PP2C35	0.928731	0.228459	0.306658	0.547268	Average (2-∆∆CT)	1.00333	0.266667	0.316667	0.703333		PP2C35	0.928731	0.357491	0.666448	1.0995	Average (2-∆∆CT)	1.0033	0.3607	0.7293	0.9479		PP2C35	0.928731	0.341344	0.411599	0.837419	Average (2-∆∆CT)	1.0033	0.3039	0.3998	0.9091
PP2C35	0.981686	0.24822	0.576575	0.536879	SE	0.05044	0.02603	0.04509	0.06009		PP2C35	0.981686	0.264806	0.32016	0.686007	SE	0.0504425	0.0233333	0.00333333	0.0926163		PP2C35	0.981686	0.421914	0.780412	1.08088	SE	0.05044	0.03441	0.03342	0.14237		PP2C35	0.981686	0.316847	0.46769	1.19716	SE	0.05044	0.02614	0.04303	0.14996
PP2C35	1.09682	0.286189	0.566491	0.386164	P value		0.000170679	0.00209472	0.0016514		PP2C35	1.09682	0.308478	0.318818	0.867078	P value		0.000177879	0.000159893	0.045117		PP2C35	1.09682	0.302835	0.741086	0.66338	P value		0.000444029	0.0102998	0.736047		PP2C35	1.09682	0.253586	0.32003	0.692758	P value		0.00023904	0.000783496	0.586491
							**	**	**									**	**	*									**	*										**	**
PP2C36	0.913831	0.282977	0.13347	0.31702	Average (2-∆∆CT)	1.00251	0.26686	0.146209	0.378882		PP2C36	0.913831	0.359468	0.339113	0.621072	Average (2-∆∆CT)	1.00333	0.336667	0.293333	0.506667		PP2C36	0.913831	0.456265	0.651724	0.700056	Average (2-∆∆CT)	1.0033	0.4286	0.6605	0.7222		PP2C36	0.913831	0.693283	0.30898	0.628771	Average (2-∆∆CT)	1.0033	0.6584	0.3057	0.6185
PP2C36	1.08673	0.267415	0.148985	0.420143	SE	0.05207	0.00882	0.00882	0.03055		PP2C36	1.08673	0.321581	0.266204	0.522126	SE	0.0520683	0.0120185	0.0233333	0.069602		PP2C36	1.08673	0.492999	0.688643	0.620324	SE	0.05207	0.04722	0.0144	0.06612		PP2C36	1.08673	0.635196	0.29593	0.602456	SE	0.05207	0.01776	0.00498	0.00811
PP2C36	1.00696	0.25019	0.156172	0.399483	P value		0.000132736	7.04262e-05	0.000455212		PP2C36	1.00696	0.332937	0.270008	0.382265	P value		0.000203466	0.000211245	0.00443916		PP2C36	1.00696	0.33659	0.641142	0.846137	P value		0.00112558	0.00276546	0.0277155		PP2C36	1.00696	0.646696	0.312228	0.624161	P value		0.00290702	0.000156318	0.00161851
							**	**	**									**	**	**									**	**	*									**	**	**
PP2C37	1.05458	0.221816	0.697977	0.438149	Average (2-∆∆CT)	1.00081	0.207347	0.707288	0.528073		PP2C37	1.05458	0.371076	0.46638	1.48252	Average (2-∆∆CT)	1.00081	0.326667	0.433333	1.28		PP2C37	1.05458	0.30576	0.135523	1.24777	Average (2-∆∆CT)	1.00081	0.3011	0.4655	1.1683		PP2C37	1.05458	0.24575	0.323988	1.24197	Average (2-∆∆CT)	1.00081	0.2386	0.3087	1.1399
PP2C37	0.990801	0.174193	0.670233	0.525178	SE	0.020828	0.01856	0.02333	0.05196		PP2C37	0.990801	0.27911	0.479898	1.18729	SE	0.020828	0.0260342	0.0417665	0.100167		PP2C37	0.990801	0.34745	0.542094	1.21507	SE	0.020828	0.0282	0.17269	0.06382		PP2C37	0.990801	0.25835	0.319537	1.08653	SE	0.020828	0.01389	0.01316	0.05105
PP2C37	0.95705	0.226032	0.753655	0.620892	P value		1.79078e-05	0.00146384	0.0014049		PP2C37	0.95705	0.333077	0.352057	1.16709	P value		6.68931e-05	0.000332225	0.0583594		PP2C37	0.95705	0.250103	0.718831	1.04205	P value		6.37061e-05	0.0377206	0.0747771		PP2C37	0.95705	0.211819	0.282477	1.09118	P value		1.79564e-05	2.53164e-05	0.0762543
							**	**	**									**	**										**	*										**	**	**
PP2C38	0.97942	0.332672	0.17376	0.507619	Average (2-∆∆CT)	1.00011	0.318041	0.18625	0.59718		PP2C38	0.97942	0.387414	0.131309	1.78657	Average (2-∆∆CT)	1	0.453333	0.146667	1.66333		PP2C38	0.97942	0.382096	0.705538	1.36612	Average (2-∆∆CT)	1	0.3598	0.4988	1.3211		PP2C38	0.97942	0.489487	0.292539	0.51752	Average (2-∆∆CT)	1	0.423	0.2764	0.5105
PP2C38	1.01396	0.313435	0.191735	0.530711	SE	0.01	0.00667	0.00667	0.07688		PP2C38	1.01396	0.416244	0.172997	1.68962	SE	0.01	0.0491031	0.0120185	0.0819214		PP2C38	1.01396	0.329638	0.454741	1.41543	SE	0.01	0.01565	0.10887	0.07116		PP2C38	1.01396	0.385552	0.27293	0.532388	SE	0.01	0.03332	0.00849	0.01506
PP2C38	1.00696	0.308018	0.193254	0.753209	P value		7.72021e-07	3.08518e-07	0.00698232		PP2C38	1.00696	0.545054	0.144322	1.51096	P value		0.000374636	7.89519e-07	0.00124197		PP2C38	1.00696	0.367692	0.336216	1.18162	P value		4.49726e-06	0.0101605	0.0111466		PP2C38	1.00696	0.394052	0.263738	0.481649	P value		7.87564e-05	7.32886e-07	1.1813e-05
							**	**	**									**	**	**									**	*	*									**	**	**
PP2C39	0.730892	2.35955	2.16524	2.47176	Average (2-∆∆CT)	1.049	1.90104	1.74449	2.47209		PP2C39	0.730892	1.66633	2.14336	2.40367	Average (2-∆∆CT)	1.05	1.56	2.09	2.28		PP2C39	0.730892	1.06833	1.01522	0.765742	Average (2-∆∆CT)	1.05	1.046	1.0324	0.7385		PP2C39	0.730892	1.41729	1.22151	0.534206	Average (2-∆∆CT)	1.05	1.3709	1.4284	0.5545
PP2C39	0.906118	1.39391	1.27913	2.47564	SE	0.2358	0.28113	0.25783	0.00333		PP2C39	0.906118	1.59525	1.99921	2.39222	SE	0.235797	0.0776745	0.0450925	0.115036		PP2C39	0.906118	1.05693	0.997695	0.665985	SE	0.2358	0.01694	0.02645	0.03661		PP2C39	0.906118	1.39432	1.42682	0.589661	SE	0.2358	0.03557	0.11988	0.01767
PP2C39	1.51	1.94967	1.78911	2.46886	P value		0.0804508	0.116875	0.0038116		PP2C39	1.51	1.41415	2.12945	2.04966	P value		0.108729	0.0123211	0.0093961		PP2C39	1.51	1.01277	1.08435	0.78366	P value		0.990511	0.94768	0.26333		PP2C39	1.51	1.30097	1.63678	0.539495	P value		0.248742	0.225074	0.104849
									**										*	**
PP2C40	0.665451	1.88806	2.74776	2.04754	Average (2-∆∆CT)	1.04934	1.58406	2.46554	1.77219		PP2C40	0.665451	1.76429	2.98717	1.57864	Average (2-∆∆CT)	1.05333	1.46333	2.76333	1.49		PP2C40	0.665451	1.19727	1.95303	2.26857	Average (2-∆∆CT)	1.0533	1.0204	1.6631	1.9229		PP2C40	0.665451	0.888338	0.847461	1.04491	Average (2-∆∆CT)	1.0533	0.9317	0.7785	1.0629
PP2C40	1.01512	1.35829	3.47659	1.59435	SE	0.23154	0.15773	0.68172	0.14189		PP2C40	1.01512	1.41805	2.88453	1.4821	SE	0.231541	0.160243	0.174579	0.0493288		PP2C40	1.01512	0.950169	1.09926	1.94154	SE	0.23154	0.08906	0.28198	0.20512		PP2C40	1.01512	0.962867	0.780069	0.999874	SE	0.23154	0.02235	0.04026	0.04257
PP2C40	1.46744	1.50582	1.17227	1.67467	P value		0.129529	0.120039	0.0559006		PP2C40	1.46744	1.20874	2.41847	1.40891	P value		0.217103	0.00413886	0.136947		PP2C40	1.46744	0.913728	1.93715	1.55873	P value		0.912932	0.168149	0.0478265		PP2C40	1.46744	0.943767	0.708037	1.144	P value		0.640378	0.314437	0.956848
																			**												*
PP2C41	0.972655	0.619025	0.391367	0.150656	Average (2-∆∆CT)	1.00021	0.60264	0.335915	0.15439		PP2C41	0.972655	0.72486	0.701205	0.212037	Average (2-∆∆CT)	1	0.696667	0.893333	0.176667		PP2C41	0.972655	0.4472	1.09193	0.546584	Average (2-∆∆CT)	1	0.4844	1.1179	0.5249		PP2C41	0.972655	0.529247	0.453599	0.368651	Average (2-∆∆CT)	1	0.5295	0.3649	0.3878
PP2C41	1.00696	0.599856	0.389465	0.151074	SE	0.01528	0.00882	0.05333	0.00333		PP2C41	1.00696	0.703776	1.11419	0.132346	SE	0.0152753	0.0145297	0.11893	0.024037		PP2C41	1.00696	0.56022	1.14725	0.497621	SE	0.01528	0.03792	0.01606	0.0144		PP2C41	1.00696	0.584114	0.35514	0.409818	SE	0.01528	0.03148	0.04861	0.01197
PP2C41	1.02101	0.589039	0.226912	0.161442	P value		1.90228e-05	0.000296598	5.59554e-07		PP2C41	1.02101	0.670922	0.871155	0.189579	P value		0.000146065	0.434675	7.70614e-06		PP2C41	1.02101	0.445716	1.11457	0.530422	P value		0.000220023	0.00545574	1.98751e-05		PP2C41	1.02101	0.475062	0.286054	0.385033	P value		0.000169031	0.00023323	5.17759e-06
							**	**	**									**		**									**	**	**									**	**	**
PP2C42	0.692555	0.115658	0.617509	0.369577	Average (2-∆∆CT)	1.03333	0.135419	0.620557	0.372254		PP2C42	0.692555	0.194633	0.364676	0.986515	Average (2-∆∆CT)	1.03	0.203333	0.36	0.886667		PP2C42	0.692555	0.255633	0.221178	0.658404	Average (2-∆∆CT)	1.03	0.1963	0.2124	0.6669		PP2C42	0.692555	0.525677	0.512008	0.639752	Average (2-∆∆CT)	1.03	0.5352	0.4389	0.6663
PP2C42	1.13288	0.142769	0.60521	0.357584	SE	0.17474	0.00882	0.00882	0.00882		PP2C42	1.13288	0.210798	0.346922	0.886631	SE	0.174738	0.00666667	0.0057735	0.0606447		PP2C42	1.13288	0.157459	0.197574	0.518459	SE	0.17474	0.03015	0.00747	0.08823		PP2C42	1.13288	0.539613	0.491472	0.735556	SE	0.17474	0.00476	0.06308	0.03497
PP2C42	1.27456	0.14783	0.638951	0.389602	P value		0.00690562	0.0783506	0.0196501		PP2C42	1.27456	0.205804	0.373731	0.782396	P value		0.00908695	0.0186405	0.467814		PP2C42	1.27456	0.175707	0.218589	0.823755	P value		0.00925458	0.00944494	0.135161		PP2C42	1.27456	0.540277	0.313331	0.623443	P value		0.0467836	0.0331656	0.109148
							**		*									**	*										**	**										*	*
PP2C43	1.04972	0.618293	0.3634	0.32643	Average (2-∆∆CT)	1.00344	0.563474	0.400213	0.331065		PP2C43	1.04972	0.598087	0.331877	0.80941	Average (2-∆∆CT)	1.00333	0.626667	0.396667	1.08667		PP2C43	1.04972	0.679286	0.636048	2.22737	Average (2-∆∆CT)	1.0033	0.6148	0.6356	1.8054		PP2C43	1.04972	0.776264	0.46929	0.648793	Average (2-∆∆CT)	1.0033	0.6162	0.4923	0.7751
PP2C43	1.07177	0.475268	0.418192	0.299993	SE	0.05696	0.04372	0.02	0.02028		PP2C43	1.07177	0.660413	0.338469	1.09122	SE	0.05696	0.0176383	0.0617342	0.15878		PP2C43	1.07177	0.565234	0.645467	1.76005	SE	0.05696	0.03375	0.0058	0.23161		PP2C43	1.07177	0.599823	0.506502	0.822853	SE	0.05696	0.08805	0.0116	0.06377
PP2C43	0.888843	0.596859	0.419047	0.366774	P value		0.00379061	0.000569171	0.00038105		PP2C43	0.888843	0.615712	0.520895	1.35578	P value		0.00333542	0.00200758	0.650845		PP2C43	0.888843	0.599968	0.625397	1.42891	P value		0.00434801	0.00315547	0.0283003		PP2C43	0.888843	0.47259	0.501034	0.853643	P value		0.021217	0.000964463	0.0566205
							**	**	**									**	**										**	**	*									*	**
PP2C44	1.65481	0.419511	0.693667	3.00852	Average (2-∆∆CT)	1.16426	0.292167	0.906466	3.71012		PP2C44	1.65481	0.632851	0.899985	3.14829	Average (2-∆∆CT)	1.16333	0.656667	1.01667	3.93667		PP2C44	1.65481	0.926006	0.563627	1.75214	Average (2-∆∆CT)	1.1633	0.8392	0.5529	1.5905		PP2C44	1.65481	0.523509	0.737219	1.07829	Average (2-∆∆CT)	1.1633	0.4815	0.7072	1.1001
PP2C44	0.761231	0.150118	0.737125	3.75139	SE	0.26028	0.07839	0.19221	0.39311		PP2C44	0.761231	0.68352	1.02671	4.89478	SE	0.260278	0.0145297	0.0638575	0.509161		PP2C44	0.761231	0.724178	0.583685	1.51792	SE	0.26028	0.05995	0.0216	0.08096		PP2C44	0.761231	0.265081	0.645069	1.13708	SE	0.26028	0.11474	0.03108	0.01858
PP2C44	1.07674	0.306871	1.28861	4.37045	P value		0.0330936	0.471062	0.00574675		PP2C44	1.07674	0.663455	1.12216	3.76886	P value		0.126617	0.612086	0.00846622		PP2C44	1.07674	0.867407	0.51124	1.50145	P value		0.292541	0.0803477	0.194618		PP2C44	1.07674	0.655839	0.739389	1.08501	P value		0.0751756	0.15783	0.818869
							*		**											**
PP2C45	1.17827	1.28667	2.02135	8.15554	Average (2-∆∆CT)	1.00737	2.95195	2.7035	8.77522		PP2C45	1.17827	3.22943	7.98079	16.0576	Average (2-∆∆CT)	1.01	3.14667	7.42667	16.81		PP2C45	1.17827	3.21235	2.59084	10.3357	Average (2-∆∆CT)	1.01	3.7649	2.8165	10.2296		PP2C45	1.17827	2.70123	3.70374	4.12578	Average (2-∆∆CT)	1.01	2.3852	4.0162	3.7336
PP2C45	0.95705	4.44366	2.21368	8.89882	SE	0.08737	0.91361	0.59088	0.32631		PP2C45	0.95705	3.12137	7.81865	17.1964	SE	0.0873689	0.0425572	0.475582	0.3751		PP2C45	0.95705	3.88564	3.39447	10.8436	SE	0.08737	0.29054	0.29131	0.38879		PP2C45	0.95705	2.15602	4.3944	3.73743	SE	0.08737	0.16325	0.20207	0.22754
PP2C45	0.886791	3.12551	3.87548	9.27132	P value		0.10198	0.0463946	2.16236e-05		PP2C45	0.886791	3.08624	6.4792	17.1683	P value		2.59158e-05	0.000186594	2.11033e-06		PP2C45	0.886791	4.19685	2.46407	9.50944	P value		0.00081379	0.00401368	2.0677e-05		PP2C45	0.886791	2.2985	3.95051	3.33757	P value		0.00174929	0.000166516	0.000364717
								*	**									**	**	**									**	**	**									**	**	**
PP2C46	0.80478	0.227884	0.387879	0.580486	Average (2-∆∆CT)	1.01855	0.213167	0.35962	0.558144		PP2C46	0.80478	0.215878	0.881231	0.41942	Average (2-∆∆CT)	1.01667	0.186667	0.943333	0.306667		PP2C46	0.80478	1.01225	1.09224	0.55255	Average (2-∆∆CT)	1.0167	0.9602	1.1683	0.5717		PP2C46	0.80478	0.847564	0.600706	0.342767	Average (2-∆∆CT)	1.0167	0.6456	0.6464	0.3076
PP2C46	0.97041	0.220145	0.299938	0.541206	SE	0.14051	0.01202	0.03	0.01202		PP2C46	0.97041	0.233898	0.96863	0.180366	SE	0.140515	0.0384419	0.031798	0.069602		PP2C46	0.97041	1.02606	1.27717	0.605486	SE	0.14051	0.05907	0.05586	0.01696		PP2C46	0.97041	0.555034	0.706147	0.290529	SE	0.14051	0.10114	0.03123	0.0176
PP2C46	1.28046	0.191473	0.391043	0.55274	P value		0.00451004	0.00986833	0.0301867		PP2C46	1.28046	0.107888	0.97701	0.317407	P value		0.00454072	0.62146	0.0101899		PP2C46	1.28046	0.842347	1.13537	0.556944	P value		0.719668	0.375276	0.0334683		PP2C46	1.28046	0.534331	0.632483	0.289434	P value		0.0963337	0.0597601	0.00718223
							**	**	*									**		*											*											**
PP2C47	1.0163	0.250121	0.465645	0.275958	Average (2-∆∆CT)	1.00096	0.257374	0.306357	0.259677		PP2C47	1.0163	0.195458	0.581923	0.386874	Average (2-∆∆CT)	1	0.213333	0.513333	0.61		PP2C47	1.0163	0.186196	0.205205	0.752632	Average (2-∆∆CT)	1	0.1537	0.2549	0.6728		PP2C47	1.0163	0.255131	0.352375	0.29828	Average (2-∆∆CT)	1	0.2246	0.3431	0.3291
PP2C47	0.941696	0.257589	0.183278	0.239722	SE	0.03055	0.00333	0.0857	0.01155		PP2C47	0.941696	0.222616	0.44325	0.649723	SE	0.0305505	0.00666667	0.0405518	0.117189		PP2C47	0.941696	0.169971	0.25994	0.759548	SE	0.03055	0.02485	0.02731	0.08327		PP2C47	0.941696	0.199205	0.350038	0.381308	SE	0.03055	0.01634	0.00809	0.02626
PP2C47	1.04488	0.264411	0.270148	0.263353	P value		1.79945e-05	1.79945e-05	2.19958e-05		PP2C47	1.04488	0.222524	0.516049	0.791439	P value		1.6304e-05	0.000645393	0.0329557		PP2C47	1.04488	0.104882	0.299413	0.506362	P value		2.80479e-05	5.43333e-05	0.0209015		PP2C47	1.04488	0.219605	0.327014	0.307579	P value		2.39868e-05	3.22827e-05	7.6911e-05
							**	**	**									**	**	*									**	**	*									**	**	**
PP2C48	0.993092	0.305895	0.322143	0.507369	Average (2-∆∆CT)	1.01502	0.336602	0.273806	0.519806		PP2C48	0.993092	0.365621	0.188024	0.62273	Average (2-∆∆CT)	1.01333	0.406667	0.273333	0.69		PP2C48	0.993092	0.290769	0.189392	0.635304	Average (2-∆∆CT)	1.0133	0.3461	0.2047	0.6339		PP2C48	0.993092	0.296498	0.334145	0.542485	Average (2-∆∆CT)	1.0133	0.3015	0.3387	0.544
PP2C48	1.23971	0.339818	0.23863	0.524612	SE	0.12468	0.01453	0.02404	0.00577		PP2C48	1.23971	0.433698	0.309657	0.704766	SE	0.124677	0.0185592	0.0417665	0.0378594		PP2C48	1.23971	0.383442	0.219023	0.481888	SE	0.12468	0.02822	0.00857	0.08739		PP2C48	1.23971	0.268573	0.333444	0.572053	SE	0.12468	0.02059	0.00494	0.01582
PP2C48	0.812252	0.364092	0.260647	0.527438	P value		0.00559396	0.00421941	0.0162333		PP2C48	0.812252	0.421704	0.321128	0.74587	P value		0.00840572	0.00478798	0.0660839		PP2C48	0.812252	0.364043	0.205805	0.784616	P value		0.00623369	0.0028489	0.065801		PP2C48	0.812252	0.339362	0.348611	0.517313	P value		0.00473604	0.00548916	0.0195718
							**	**	*									**	**										**	**										**	**	*
PP2C49	1.05214	0.638556	0.432266	0.556461	Average (2-∆∆CT)	1.00192	0.494145	0.415429	0.545748		PP2C49	1.05214	0.185115	0.306694	0.225892	Average (2-∆∆CT)	1.00333	0.173333	0.286667	0.236667		PP2C49	1.05214	0.770355	0.745458	0.177423	Average (2-∆∆CT)	1.0033	0.7302	0.8662	0.2266		PP2C49	1.05214	0.551878	0.300831	0.385277	Average (2-∆∆CT)	1.0033	0.532	0.2944	0.4173
PP2C49	1.03766	0.454545	0.500643	0.579532	SE	0.04177	0.07535	0.05548	0.02404		PP2C49	1.03766	0.161976	0.281602	0.218042	SE	0.0417665	0.00881917	0.0120185	0.0120185		PP2C49	1.03766	0.733958	0.877475	0.263992	SE	0.04177	0.02433	0.06668	0.02567		PP2C49	1.03766	0.457549	0.30446	0.479363	SE	0.04177	0.03852	0.00832	0.03103
PP2C49	0.915945	0.389334	0.313379	0.501251	P value		0.0041558	0.00109215	0.000743017		PP2C49	0.915945	0.170071	0.267837	0.256372	P value		4.54404e-05	8.82583e-05	6.74146e-05		PP2C49	0.915945	0.686321	0.975601	0.23825	P value		0.00539444	0.162695	0.000102859		PP2C49	0.915945	0.586432	0.277886	0.387284	P value		0.00125022	8.73375e-05	0.000389181
							**	**	**									**	**	**									**		**									**	**	**
PP2C50	0.910228	0.348062	0.554111	0.293932	Average (2-∆∆CT)	1.02448	0.338626	0.636951	0.435888		PP2C50	0.910228	0.309367	0.240191	0.759043	Average (2-∆∆CT)	1.02333	0.423333	0.236667	0.536667		PP2C50	0.910228	0.280233	0.843967	1.84517	Average (2-∆∆CT)	1.0233	0.295	0.8007	2.019		PP2C50	0.910228	0.2751	0.687185	0.950637	Average (2-∆∆CT)	1.0233	0.2769	0.4881	0.875
PP2C50	1.34854	0.270437	0.620741	0.461229	SE	0.16586	0.03786	0.05548	0.07623		PP2C50	1.34854	0.358322	0.191238	0.146628	SE	0.165865	0.0895048	0.0260342	0.194108		PP2C50	1.34854	0.478225	0.707079	1.99136	SE	0.16586	0.1018	0.04686	0.10919		PP2C50	1.34854	0.21678	0.319014	0.879665	SE	0.16586	0.0352	0.10733	0.0451
PP2C50	0.814677	0.397379	0.736001	0.552503	P value		0.0152071	0.0882779	0.0312981		PP2C50	0.814677	0.598792	0.275907	0.703843	P value		0.032314	0.00899735	0.128738		PP2C50	0.814677	0.126499	0.851074	2.22039	P value		0.0195496	0.260571	0.00728291		PP2C50	0.814677	0.338692	0.458217	0.794619	P value		0.0112658	0.0523216	0.429898
							*		*									*	**										*		**									*
PP2C51	0.968171	0.176841	0.47049	0.388583	Average (2-∆∆CT)	1.01216	0.188727	0.471355	0.386402		PP2C51	0.968171	0.25096	0.522463	0.35018	Average (2-∆∆CT)	1.01333	0.213333	0.56	0.44		PP2C51	0.968171	0.266075	0.453308	0.50511	Average (2-∆∆CT)	1.0133	0.2703	0.4442	0.4749		PP2C51	0.968171	0.606189	0.583755	0.454136	Average (2-∆∆CT)	1.0133	0.6506	0.535	0.4579
PP2C51	1.22547	0.211021	0.485725	0.368787	SE	0.11465	0.01	0.00882	0.00882		PP2C51	1.22547	0.237903	0.574751	0.425661	SE	0.114649	0.031798	0.0208167	0.0550757		PP2C51	1.22547	0.276954	0.450529	0.505132	SE	0.11465	0.00337	0.00773	0.03021		PP2C51	1.22547	0.740563	0.512394	0.517824	SE	0.11465	0.04497	0.02441	0.03357
PP2C51	0.842842	0.178318	0.457849	0.401835	P value		0.00189595	0.00871382	0.00520368		PP2C51	0.842842	0.154456	0.591112	0.536748	P value		0.00238901	0.0171838	0.0100476		PP2C51	0.842842	0.26788	0.428857	0.414482	P value		0.00275524	0.00732889	0.00997492		PP2C51	0.842842	0.605096	0.508805	0.401728	P value		0.0406873	0.0143673	0.00919623
							**	**	**									**	*	*									**	**	**									*	*	**
PP2C52	1.52976	0.941315	0.544142	0.45501	Average (2-∆∆CT)	1.04933	0.77177	0.579228	0.472386		PP2C52	1.52976	0.40493	0.628207	0.324186	Average (2-∆∆CT)	1.05	0.55	0.626667	0.45		PP2C52	1.52976	0.795157	0.558321	0.399432	Average (2-∆∆CT)	1.05	0.7044	0.4958	0.507		PP2C52	1.52976	1.58448	1.57301	0.786257	Average (2-∆∆CT)	1.05	1.5629	1.5353	0.8357
PP2C52	0.88093	0.807776	0.565593	0.474153	SE	0.24338	0.10837	0.02646	0.00882		PP2C52	0.88093	0.682507	0.646136	0.494821	SE	0.243379	0.0814453	0.0145297	0.0665833		PP2C52	0.88093	0.740998	0.436163	0.543606	SE	0.24338	0.06559	0.03529	0.05471		PP2C52	0.88093	1.54162	1.43534	0.850523	SE	0.24338	0.01237	0.05047	0.02539
PP2C52	0.737304	0.566219	0.627949	0.487995	P value		0.357799	0.127516	0.0772422		PP2C52	0.737304	0.566624	0.603708	0.536428	P value		0.124402	0.157876	0.0769376		PP2C52	0.737304	0.576972	0.492962	0.578067	P value		0.243555	0.087912	0.09574		PP2C52	0.737304	1.56267	1.59749	0.870383	P value		0.103164	0.122659	0.432627
PP2C53	1.19196	0.286838	0.343968	0.206882	Average (2-∆∆CT)	1.00801	0.339214	0.408832	0.22445		PP2C53	1.19196	0.259584	0.214249	0.65745	Average (2-∆∆CT)	1.00667	0.233333	0.213333	0.583333		PP2C53	1.19196	0.631233	0.473131	0.673912	Average (2-∆∆CT)	1.0067	0.5895	0.582	0.74		PP2C53	1.19196	0.693137	0.213128	0.524652	Average (2-∆∆CT)	1.0067	0.6534	0.204	0.5405
PP2C53	0.903335	0.367784	0.513054	0.228666	SE	0.09207	0.02517	0.05239	0.00882		PP2C53	0.903335	0.198341	0.193922	0.404708	SE	0.0920748	0.0176383	0.0145297	0.0920748		PP2C53	0.903335	0.603378	0.71303	0.803029	SE	0.09207	0.02898	0.07013	0.0373		PP2C53	0.903335	0.683321	0.191619	0.598504	SE	0.09207	0.0349	0.00641	0.02996
PP2C53	0.928731	0.36302	0.369473	0.237803	P value		0.00222488	0.00486241	0.00107422		PP2C53	0.928731	0.239237	0.242023	0.692733	P value		0.00117713	0.00106021	0.0307975		PP2C53	0.928731	0.533783	0.559935	0.742968	P value		0.0123711	0.021286	0.0544737		PP2C53	0.928731	0.583873	0.207203	0.498417	P value		0.0228743	0.000963976	0.0085296
							**	**	**									**	**	*									*	*										*	**	**
PP2C54	0.726986	1.18587	4.66691	2.8134	Average (2-∆∆CT)	1.0274	0.923373	5.64081	3.63697		PP2C54	0.726986	0.280792	1.06409	6.59422	Average (2-∆∆CT)	1.02667	0.44	1.08667	6.17333		PP2C54	0.726986	0.460241	3.64706	8.69202	Average (2-∆∆CT)	1.0267	0.4287	3.477	7.7504		PP2C54	0.726986	0.918345	1.89179	3.13999	Average (2-∆∆CT)	1.0267	0.9821	1.9141	3.3387
PP2C54	1.07177	0.853762	6.7028	4.74888	SE	0.16024	0.13776	0.58774	0.57808		PP2C54	1.07177	0.706918	0.831778	5.10004	SE	0.160243	0.135769	0.156454	0.54112		PP2C54	1.07177	0.47031	3.67171	7.52723	SE	0.16024	0.03673	0.18257	0.49205		PP2C54	1.07177	0.934425	1.96046	3.80413	SE	0.16024	0.05587	0.02321	0.23355
PP2C54	1.28343	0.730485	5.55274	3.34861	P value		0.648804	0.00165109	0.0121209		PP2C54	1.28343	0.325374	1.37356	6.8272	P value		0.0491648	0.795801	0.000804998		PP2C54	1.28343	0.355437	3.11211	7.03191	P value		0.0227355	0.00055515	0.000203465		PP2C54	1.28343	1.0934	1.88993	3.07193	P value		0.804576	0.00564388	0.00124568
								**	*									*		**									*	**	**										**	**
PP2C55	0.707107	0.926231	2.57191	6.47573	Average (2-∆∆CT)	1.04809	1.04738	2.72823	5.96509		PP2C55	0.707107	1.1423	1.69407	11.2975	Average (2-∆∆CT)	1.04667	1.14667	1.84	12.6033		PP2C55	0.707107	1.69056	3.53009	14.2222	Average (2-∆∆CT)	1.0467	1.7245	3.8144	13.9927		PP2C55	0.707107	1.6742	3.98145	7.06317	Average (2-∆∆CT)	1.0467	1.7403	4.4857	6.8982
PP2C55	0.952638	1.24141	2.83396	5.62662	SE	0.22747	0.09735	0.07965	0.26079		PP2C55	0.952638	1.23317	1.73288	13.4009	SE	0.227474	0.0463081	0.130512	0.657022		PP2C55	0.952638	1.81072	3.65424	14.4133	SE	0.22747	0.04341	0.22512	0.32976		PP2C55	0.952638	1.95239	4.26687	7.31638	SE	0.22747	0.1085	0.37082	0.30061
PP2C55	1.48452	0.974503	2.77884	5.79292	P value		0.997876	0.00229259	0.000143365		PP2C55	1.48452	1.07275	2.09939	13.1083	P value		0.68747	0.0393212	7.74168e-05		PP2C55	1.48452	1.67232	4.25889	13.3424	P value		0.0442577	0.00100183	5.53021e-06		PP2C55	1.48452	1.59441	5.20881	6.31502	P value		0.0525779	0.00139993	0.000101907
								**	**										*	**									*	**	**										**	**
PP2C56	1.24258	0.815987	2.23238	0.704863	Average (2-∆∆CT)	1.01692	0.760153	2.5939	0.694386		PP2C56	1.24258	0.9768	1.89151	0.969157	Average (2-∆∆CT)	1.01667	0.89	1.85	0.926667		PP2C56	1.24258	1.14283	1.57078	0.823027	Average (2-∆∆CT)	1.0167	1.2126	1.7665	0.8559		PP2C56	1.24258	1.23828	3.63785	1.01352	Average (2-∆∆CT)	1.0167	1.1335	3.7267	1.0792
PP2C56	0.791869	0.677787	2.33987	0.684706	SE	0.12991	0.04256	0.30996	0.00577		PP2C56	0.791869	0.944964	2.01164	0.876306	SE	0.129915	0.070946	0.10583	0.0260342		PP2C56	0.791869	1.26643	1.8236	0.916594	SE	0.12991	0.03657	0.10065	0.03037		PP2C56	0.791869	1.10721	4.22553	1.1408	SE	0.12991	0.0545	0.26611	0.0368
PP2C56	1.0163	0.786685	3.20946	0.69359	P value		0.133612	0.00931403	0.068471		PP2C56	1.0163	0.746068	1.6462	0.929879	P value		0.43935	0.0078493	0.527596		PP2C56	1.0163	1.22861	1.90511	0.828182	P value		0.221163	0.0103632	0.294648		PP2C56	1.0163	1.05506	3.31663	1.08339	P value		0.454922	0.000792551	0.668817
								**											**											*											**
	0h	6H	12H	24H
PP2C1	1.00042	3.09428	2.70205	4.29208
PP2C2	1.09958	1.44286	2.47423	2.15981
PP2C3	1.0271	11.7996	18.0971	20.0778
PP2C4	1.04127	1.66841	1.06651	0.377714
PP2C5	1.11099	1.03702	0.19565	0.253487
PP2C6	1.01754	1.59208	8.08672	2.07537
PP2C7	1.00238	0.489323	1.49507	1.65088
PP2C8	1.02649	3.93931	3.42863	1.09566
PP2C9	1.02327	0.421421	0.285665	1.16738
PP2C10	1.00458	0.838441	2.37902	0.786355
PP2C11	1.00368	3.32432	13.2323	1.87549
PP2C12	1.03492	1.16676	2.36969	1.81444
PP2C13	1.00624	2.1398	3.65895	7.35534
PP2C14	1.02448	1.07154	13.5195	7.62724
PP2C15	1.00547	6.81166	6.12761	2.61746
PP2C16	1.00528	2.29036	6.03188	2.00741
PP2C17	1.00028	7.48469	6.91644	3.31907
PP2C18	1.05814	1.15819	1.38769	0.159046
PP2C19	1.00499	5.76327	1.52191	0.848257
PP2C20	1.01139	1.62085	2.05037	1.46571
PP2C21	1.00079	0.35011	0.476083	3.08015
PP2C22	1.00095	3.11981	2.71527	3.78521
PP2C23	1.001	1.27814	11.4848	1.37106
PP2C24	1.00532	4.13483	0.818944	1.498
PP2C25	1.01035	0.887475	0.83275	1.57319
PP2C26	1.00185	0.664543	0.980793	2.72545
PP2C27	1.0071	1.42441	1.71964	1.24974
PP2C28	0.998929	2.18391	2.0146	0.848239
PP2C29	1.00214	1.50767	3.94169	1.02113
PP2C30	1.00026	1.12	3.30507	1.24083
PP2C31	1.00097	0.829281	1.5891	1.23547
PP2C32	1.00586	0.661018	2.8975	1.76127
PP2C33	1.00132	0.203723	0.498714	1.34637
PP2C34	1.00263	0.199128	0.333063	0.239387
PP2C35	1.00241	0.243932	0.526316	0.42204
PP2C36	1.00251	0.26686	0.146209	0.378882
PP2C37	1.00081	0.207347	0.707288	0.528073
PP2C38	1.00011	0.318041	0.18625	0.59718
PP2C39	1.049	1.90104	1.74449	2.47209
PP2C40	1.04934	1.58406	2.46554	1.77219
PP2C41	1.00021	0.60264	0.335915	0.15439
PP2C42	1.03333	0.135419	0.620557	0.372254
PP2C43	1.00344	0.563474	0.400213	0.331065
PP2C44	1.16426	0.292167	0.906466	3.71012
PP2C45	1.00737	2.95195	2.7035	8.77522
PP2C46	1.01855	0.213167	0.35962	0.558144
PP2C47	1.00096	0.257374	0.306357	0.259677
PP2C48	1.01502	0.336602	0.273806	0.519806
PP2C49	1.00192	0.494145	0.415429	0.545748
PP2C50	1.02448	0.338626	0.636951	0.435888
PP2C51	1.01216	0.188727	0.471355	0.386402
PP2C52	1.04933	0.77177	0.579228	0.472386
PP2C53	1.00801	0.339214	0.408832	0.22445
PP2C54	1.0274	0.923373	5.64081	3.63697
PP2C55	1.04809	1.04738	2.72823	5.96509
PP2C56	1.01692	0.760153	2.5939	0.694386
